# Supplementary material for: N′-[(E)-1-(2-Hy­droxy­phen­yl)ethyl­idene]pyrazine-2-carbohydrazide
Source: Acta Crystallogr Sect E Struct Rep Online. 2013 Aug 14;69(Pt 9):o1419. doi: 10.1107/S1600536813022137 (PMC3884444; doi:10.1107/S1600536813022137)
Supplement: Supplementary file 1 [file e-69-o1419-sup1.cif]

##############################################################################
#                                                                            #
# This CIF contains the data in a paper accepted for publication in          #
# Acta Crystallographica Section E. It conforms to the requirements of       #
# Notes for Authors for Acta Crystallographica Section E, and has been       #
# peer reviewed under the auspices of the IUCr Commission on Journals.       #
#                                                                            #
# Full details of the Crystallographic Information File format               #
# are given in the paper "The Crystallographic Information File (CIF):       #
# a New Standard Archive File for Crystallography" by S. R. Hall, F. H.      #
# Allen and I. D. Brown [Acta Cryst. (1991), A47, 655-685].                  #
#                                                                            #
# The current version of the core CIF dictionary is obtainable from          #
# ftp://ftp.iucr.org/pub/cif_core.dic.                                       #
#                                                                            #
# Software is freely available for graphical display of the structure(s)     #
# in this CIF. For information consult the CIF software page                 #
# http://www.iucr.org/resources/cif/software.                                #
#                                                                            #
# This file may be used for bona fide research purposes within the           #
# scientific community so long as proper attribution is given to the journal # 
# article from which it was obtained.                                        #
#                                                                            #
##############################################################################
data_global
_audit_creation_method     ?
_journal_date_recd_electronic     2013-08-07
_journal_date_accepted     2013-08-07
_journal_name_full     'Acta Crystallographica, Section E'
_journal_year     2013
_journal_volume     69
_journal_issue      9
_journal_page_first     o1419
_journal_page_last     o1419
_journal_paper_category     QO
_journal_paper_doi     10.1107/S1600536813022137
_journal_coeditor_code     SU2634
_publ_contact_author
;
Muhammad Nawaz Tahir
University of Sargodha
Department of Physics
Sargodha
Pakistan
;
_publ_contact_author_email     'dmntahir_uos@yahoo.com'
_publ_contact_author_fax     '0092 48 32 22 121'
_publ_contact_author_phone     '0092 48 92 30 914'
_publ_section_title
;
<i>N</i>'-[(<i>E</i>)-1-(2-Hydroxyphenyl)ethylidene]pyrazine-2-carbohydrazide
;
loop_
    _publ_author_name
    _publ_author_address
    'Shahid Hameed'
;
Department of Chemistry
Quaid-i-Azam University
Islamabad
Pakistan
;
    'Mushtaq Ahmad'
;
Department of Chemistry
Quaid-i-Azam University
Islamabad
Pakistan
Medicinal Botanic Centre
PCSIR Laboratories Complex
Peshawar
Pakistan
;
    'Tahir, M. Nawaz'
;
University of Sargodha
Department of Physics
Sargodha
Pakistan
;
    'Muhammad Israr'
;
Department of Chemistry
Kohat University of Science and Technology
Kohat
Pakistan
;
    'Muhammad Anwar'
;
Department of Chemistry
Kohat University of Science and Technology
Kohat
Pakistan
;
data_I
_audit_creation_method     SHELXL-97
_chemical_name_systematic
;
<i>N</i>'-[(<i>E</i>)-1-(2-Hydroxyphenyl)ethylidene]pyrazine-2-carbohydrazide
;
_chemical_name_common     ?
_chemical_formula_moiety     'C13 H12 N4 O2'
_chemical_formula_sum     'C13 H12 N4 O2'
_chemical_formula_iupac     'C13 H12 N4 O2'
_chemical_formula_weight     256.27
_symmetry_cell_setting     triclinic
_symmetry_space_group_name_H-M     'P -1'
_symmetry_space_group_name_Hall     '-P 1'
_shelx_space_group_comment
;
The symmetry employed for this shelxl refinement is uniquely defined
by the following loop, which should always be used as a source of
symmetry information in preference to the above space-group names.
They are only intended as comments.
;
loop_
    _symmetry_equiv_pos_site_id
    _symmetry_equiv_pos_as_xyz
    1 x,y,z
    2 -x,-y,-z
_cell_length_a     7.1767(7)
_cell_length_b     10.1743(10)
_cell_length_c     17.1150(17)
_cell_angle_alpha     86.172(3)
_cell_angle_beta     85.275(2)
_cell_angle_gamma     80.963(4)
_cell_volume     1228.2(2)
_cell_formula_units_Z     4
_cell_measurement_reflns_used     2608
_cell_measurement_theta_min     1.196
_cell_measurement_theta_max     26.00
_cell_measurement_temperature     296(2)
_exptl_crystal_description     prism
_exptl_crystal_colour     colourless
_exptl_crystal_size_max     0.28
_exptl_crystal_size_mid     0.23
_exptl_crystal_size_min     0.20
_exptl_crystal_density_diffrn     1.386
_exptl_crystal_density_meas     ?
_exptl_crystal_density_method     'not measured'
_exptl_crystal_F_000     536
_exptl_absorpt_coefficient_mu     0.098
_exptl_absorpt_correction_type     multi-scan
_exptl_absorpt_process_details     '(SADABS; Bruker, 2005)'
_exptl_absorpt_correction_T_min     0.973
_exptl_absorpt_correction_T_max     0.981
_exptl_special_details
;
;
_diffrn_ambient_temperature     296(2)
_diffrn_radiation_type     MoK\a
_diffrn_radiation_wavelength     0.71073
_diffrn_radiation_source     'fine-focus sealed tube'
_diffrn_radiation_monochromator     graphite
_diffrn_measurement_device_type     'Bruker Kappa APEXII CCD'
_diffrn_measurement_method     \w
_diffrn_detector_area_resol_mean     8.00
_diffrn_reflns_number     19042
_diffrn_reflns_av_R_equivalents     0.0476
_diffrn_reflns_theta_min     1.196
_diffrn_reflns_theta_max     26.000
_diffrn_reflns_theta_full     26.000
_diffrn_measured_fraction_theta_max     0.997
_diffrn_measured_fraction_theta_full     0.997
_diffrn_reflns_limit_h_min     -8
_diffrn_reflns_limit_h_max     8
_diffrn_reflns_limit_k_min     -12
_diffrn_reflns_limit_k_max     12
_diffrn_reflns_limit_l_min     -21
_diffrn_reflns_limit_l_max     21
_diffrn_standards_number     0
_diffrn_standards_interval_count     ?
_diffrn_standards_interval_time     ?
_diffrn_standards_decay_%     ?
_refine_special_details
;
Refinement of <i>F</i>^2^ against ALL reflections. The weighted <i>R</i>-factor
<i>wR</i> and goodness of fit <i>S</i> are based on <i>F</i>^2^, conventional
<i>R</i>-factors <i>R</i> are based on <i>F</i>, with <i>F</i> set to zero for
negative <i>F</i>^2^. The threshold expression of <i>F</i>^2^ >
\s(<i>F</i>^2^) is used only for calculating <i>R</i>-factors(gt) <i>etc</i>.
and is not relevant to the choice of reflections for refinement.
<i>R</i>-factors based on <i>F</i>^2^ are statistically about twice as large
as those based on <i>F</i>, and <i>R</i>-factors based on ALL data will be
even larger.
;
_reflns_number_total     4821
_reflns_number_gt     2608
_reflns_threshold_expression     I>2\s(I)
_refine_ls_structure_factor_coef     Fsqd
_refine_ls_matrix_type     full
_refine_ls_R_factor_all     0.1149
_refine_ls_R_factor_gt     0.0502
_refine_ls_wR_factor_gt     0.1089
_refine_ls_wR_factor_ref     0.1383
_refine_ls_goodness_of_fit_ref     1.003
_refine_ls_restrained_S_all     1.003
_refine_ls_number_reflns     4821
_refine_ls_number_parameters     361
_refine_ls_number_restraints     0
_refine_ls_hydrogen_treatment     mixed
_refine_ls_weighting_scheme     calc
_refine_ls_weighting_details
              'w=1/[\s^2^(Fo^2^)+(0.0537P)^2^+0.2363P] where P=(Fo^2^+2Fc^2^)/3'
_atom_sites_solution_hydrogens     geom
_atom_sites_solution_primary     direct
_atom_sites_solution_secondary     difmap
_refine_ls_shift/su_max     0.000
_refine_ls_shift/su_mean     0.000
_refine_diff_density_max     0.227
_refine_diff_density_min     -0.159
_refine_ls_extinction_method     'SHELXL97 (Sheldrick, 2008)'
_refine_ls_extinction_coef     0.0083(12)
_refine_ls_extinction_expression
                                  'Fc^*^=kFc[1+0.001xFc^2^\l^3^/sin(2\q)]^-1/4^'
loop_
    _atom_type_symbol
    _atom_type_description
    _atom_type_scat_dispersion_real
    _atom_type_scat_dispersion_imag
    _atom_type_scat_source
    'C' 'C' 0.0033 0.0016
                         'International Tables Vol C Tables 4.2.6.8 and 6.1.1.4'
    'H' 'H' 0.0000 0.0000
                         'International Tables Vol C Tables 4.2.6.8 and 6.1.1.4'
    'N' 'N' 0.0061 0.0033
                         'International Tables Vol C Tables 4.2.6.8 and 6.1.1.4'
    'O' 'O' 0.0106 0.0060
                         'International Tables Vol C Tables 4.2.6.8 and 6.1.1.4'
_computing_data_collection     'APEX2 (Bruker, 2007)'
_computing_cell_refinement     'SAINT (Bruker, 2007)'
_computing_data_reduction     'SAINT (Bruker, 2007)'
_computing_structure_solution     'SHELXS97 (Sheldrick, 2008)'
_computing_structure_refinement     'SHELXL97 (Sheldrick, 2008)'
_computing_molecular_graphics
                  'ORTEP-3 for Windows (Farrugia, 2012) and PLATON (Spek, 2009)'
_computing_publication_material
                                'WinGX (Farrugia, 2012) and PLATON (Spek, 2009)'
loop_
    _atom_site_type_symbol
    _atom_site_label
    _atom_site_fract_x
    _atom_site_fract_y
    _atom_site_fract_z
    _atom_site_U_iso_or_equiv
    _atom_site_thermal_displace_type
    _atom_site_calc_flag
    _atom_site_refinement_flags
    _atom_site_occupancy
    _atom_site_disorder_assembly
    _atom_site_disorder_group
    O O1 0.4150(3) 0.07549(16) -0.16151(9) 0.0602(7) Uani d . 1.000 . .
    O O2 0.2080(2) -0.19271(16) -0.05633(10) 0.0582(6) Uani d . 1.000 . .
    N N1 0.2781(2) 0.04641(18) -0.02111(10) 0.0372(6) Uani d . 1.000 . .
    N N2 0.2155(3) -0.04221(18) 0.03446(11) 0.0398(7) Uani d . 1.000 . .
    N N3 0.0878(2) -0.20255(18) 0.14825(12) 0.0456(7) Uani d . 1.000 . .
    N N4 0.0423(3) -0.46305(19) 0.11955(14) 0.0545(8) Uani d . 1.000 . .
    C C1 0.4198(3) 0.2026(2) -0.14404(14) 0.0421(8) Uani d . 1.000 . .
    C C2 0.4732(3) 0.2888(3) -0.20396(15) 0.0561(10) Uani d . 1.000 . .
    C C3 0.4803(3) 0.4192(3) -0.19149(17) 0.0604(11) Uani d . 1.000 . .
    C C4 0.4368(3) 0.4658(2) -0.11752(17) 0.0560(10) Uani d . 1.000 . .
    C C5 0.3875(3) 0.3803(2) -0.05687(14) 0.0448(8) Uani d . 1.000 . .
    C C6 0.3735(3) 0.2475(2) -0.06741(13) 0.0358(7) Uani d . 1.000 . .
    C C7 0.3094(3) 0.1610(2) -0.00190(12) 0.0352(7) Uani d . 1.000 . .
    C C8 0.2827(3) 0.2063(2) 0.08019(13) 0.0515(9) Uani d . 1.000 . .
    C C9 0.1834(3) -0.1606(2) 0.01156(14) 0.0382(8) Uani d . 1.000 . .
    C C10 0.1186(3) -0.2501(2) 0.07671(13) 0.0371(8) Uani d . 1.000 . .
    C C11 0.0343(3) -0.2871(3) 0.20495(16) 0.0561(10) Uani d . 1.000 . .
    C C12 0.0136(3) -0.4158(3) 0.19042(17) 0.0573(10) Uani d . 1.000 . .
    C C13 0.0928(3) -0.3772(2) 0.06276(15) 0.0469(9) Uani d . 1.000 . .
    O O3 0.2432(3) 0.48626(18) 0.34993(10) 0.0754(8) Uani d . 1.000 . .
    O O4 0.1729(3) 0.7739(2) 0.48091(12) 0.0870(9) Uani d . 1.000 . .
    N N5 0.2460(3) 0.5031(2) 0.49687(11) 0.0491(7) Uani d . 1.000 . .
    N N6 0.2206(3) 0.5847(2) 0.55841(12) 0.0557(8) Uani d . 1.000 . .
    N N7 0.1834(3) 0.7165(2) 0.68710(12) 0.0550(8) Uani d . 1.000 . .
    N N8 0.0968(3) 0.9941(2) 0.68391(16) 0.0754(10) Uani d . 1.000 . .
    C C14 0.2858(3) 0.3535(3) 0.36491(14) 0.0500(9) Uani d . 1.000 . .
    C C15 0.3115(4) 0.2738(3) 0.30127(15) 0.0617(11) Uani d . 1.000 . .
    C C16 0.3510(4) 0.1389(3) 0.31072(17) 0.0671(11) Uani d . 1.000 . .
    C C17 0.3662(4) 0.0795(3) 0.38440(19) 0.0747(11) Uani d . 1.000 . .
    C C18 0.3421(4) 0.1569(3) 0.44851(16) 0.0682(11) Uani d . 1.000 . .
    C C19 0.3018(3) 0.2958(2) 0.44095(13) 0.0454(8) Uani d . 1.000 . .
    C C20 0.2773(3) 0.3760(3) 0.51033(13) 0.0496(9) Uani d . 1.000 . .
    C C21 0.2897(7) 0.3111(4) 0.5907(2) 0.104(2) Uani d . 1.000 . .
    C C22 0.1843(4) 0.7184(3) 0.54528(16) 0.0556(10) Uani d . 1.000 . .
    C C23 0.1605(3) 0.7897(3) 0.62001(15) 0.0502(9) Uani d . 1.000 . .
    C C24 0.1623(4) 0.7838(3) 0.75194(15) 0.0633(10) Uani d . 1.000 . .
    C C25 0.1216(4) 0.9200(3) 0.74989(18) 0.0689(11) Uani d . 1.000 . .
    C C26 0.1158(4) 0.9267(3) 0.61878(17) 0.0693(11) Uani d . 1.000 . .
    H H1 0.36890 0.03550 -0.12340 0.0900 Uiso c RU 1.000 . .
    H H2 0.50520 0.25780 -0.25390 0.0670 Uiso c RU 1.000 . .
    H H2A 0.202(3) -0.031(2) 0.0805(13) 0.0480 Uiso d U 1.000 . .
    H H3 0.51450 0.47650 -0.23300 0.0720 Uiso c RU 1.000 . .
    H H4 0.44080 0.55450 -0.10880 0.0670 Uiso c RU 1.000 . .
    H H5 0.36250 0.41190 -0.00680 0.0540 Uiso c RU 1.000 . .
    H H8A 0.27220 0.13110 0.11640 0.0770 Uiso c RU 1.000 . .
    H H8B 0.16950 0.27020 0.08570 0.0770 Uiso c RU 1.000 . .
    H H8C 0.38940 0.24660 0.09110 0.0770 Uiso c RU 1.000 . .
    H H11 0.01000 -0.25890 0.25590 0.0670 Uiso c RU 1.000 . .
    H H12 -0.02200 -0.47180 0.23230 0.0690 Uiso c RU 1.000 . .
    H H13 0.11150 -0.40420 0.01150 0.0560 Uiso c RU 1.000 . .
    H H3A 0.23690 0.52440 0.39100 0.1130 Uiso c RU 1.000 . .
    H H6 0.234(4) 0.557(3) 0.6029(15) 0.0670 Uiso d U 1.000 . .
    H H15 0.30140 0.31340 0.25090 0.0740 Uiso c RU 1.000 . .
    H H16 0.36760 0.08720 0.26720 0.0810 Uiso c RU 1.000 . .
    H H17 0.39280 -0.01280 0.39120 0.0900 Uiso c RU 1.000 . .
    H H18 0.35300 0.11540 0.49840 0.0820 Uiso c RU 1.000 . .
    H H21A 0.250(6) 0.367(4) 0.628(3) 0.1560 Uiso d U 1.000 . .
    H H21B 0.409(6) 0.269(4) 0.598(2) 0.1560 Uiso d U 1.000 . .
    H H21C 0.210(6) 0.246(4) 0.597(2) 0.1560 Uiso d U 1.000 . .
    H H24 0.17570 0.73700 0.80020 0.0760 Uiso c RU 1.000 . .
    H H25 0.11100 0.96230 0.79690 0.0820 Uiso c RU 1.000 . .
    H H26 0.09830 0.97380 0.57080 0.0830 Uiso c RU 1.000 . .
loop_
    _atom_site_aniso_label
    _atom_site_aniso_U_11
    _atom_site_aniso_U_22
    _atom_site_aniso_U_33
    _atom_site_aniso_U_12
    _atom_site_aniso_U_13
    _atom_site_aniso_U_23
    O1 0.0827(13) 0.0529(11) 0.0456(11) -0.0117(9) 0.0008(9) -0.0108(9)
    O2 0.0818(12) 0.0506(10) 0.0459(11) -0.0196(9) -0.0032(9) -0.0089(9)
    N1 0.0369(10) 0.0324(10) 0.0419(11) -0.0046(8) -0.0035(8) 0.0004(9)
    N2 0.0458(11) 0.0354(11) 0.0388(12) -0.0082(8) -0.0029(9) -0.0019(10)
    N3 0.0471(11) 0.0425(12) 0.0472(13) -0.0096(9) -0.0004(9) -0.0001(10)
    N4 0.0479(12) 0.0366(12) 0.0775(17) -0.0067(9) -0.0032(11) 0.0063(12)
    C1 0.0404(13) 0.0423(14) 0.0440(15) -0.0061(10) -0.0073(10) -0.0003(12)
    C2 0.0533(16) 0.0713(19) 0.0426(16) -0.0109(13) -0.0040(12) 0.0079(14)
    C3 0.0508(16) 0.066(2) 0.066(2) -0.0227(13) -0.0113(14) 0.0253(16)
    C4 0.0527(15) 0.0438(15) 0.075(2) -0.0178(12) -0.0159(14) 0.0102(15)
    C5 0.0430(13) 0.0397(14) 0.0530(16) -0.0082(10) -0.0080(11) -0.0020(12)
    C6 0.0310(11) 0.0341(13) 0.0418(14) -0.0024(9) -0.0072(9) 0.0012(10)
    C7 0.0321(11) 0.0322(13) 0.0409(14) -0.0008(9) -0.0061(9) -0.0049(10)
    C8 0.0696(16) 0.0409(14) 0.0450(15) -0.0124(12) -0.0007(12) -0.0045(12)
    C9 0.0372(12) 0.0332(13) 0.0449(15) -0.0032(10) -0.0080(10) -0.0054(11)
    C10 0.0305(11) 0.0331(13) 0.0468(15) -0.0021(9) -0.0048(10) -0.0005(11)
    C11 0.0584(16) 0.0580(17) 0.0517(17) -0.0135(13) 0.0022(12) 0.0015(14)
    C12 0.0470(15) 0.0517(17) 0.071(2) -0.0116(12) 0.0003(13) 0.0166(15)
    C13 0.0451(14) 0.0353(14) 0.0600(17) -0.0040(11) -0.0044(12) -0.0044(13)
    O3 0.1333(18) 0.0556(12) 0.0381(11) -0.0212(11) 0.0008(11) -0.0001(9)
    O4 0.148(2) 0.0666(13) 0.0462(13) -0.0209(13) -0.0017(12) 0.0016(11)
    N5 0.0622(13) 0.0506(13) 0.0357(12) -0.0122(10) 0.0009(9) -0.0085(10)
    N6 0.0763(15) 0.0575(15) 0.0338(12) -0.0110(11) -0.0004(11) -0.0090(12)
    N7 0.0584(13) 0.0605(14) 0.0467(14) -0.0059(10) -0.0033(10) -0.0146(12)
    N8 0.0934(19) 0.0602(16) 0.0776(19) -0.0186(13) -0.0074(15) -0.0238(15)
    C14 0.0542(15) 0.0568(17) 0.0399(15) -0.0139(12) 0.0040(11) -0.0066(13)
    C15 0.0750(19) 0.071(2) 0.0413(16) -0.0182(15) 0.0036(13) -0.0133(14)
    C16 0.0650(18) 0.080(2) 0.058(2) -0.0068(15) -0.0027(14) -0.0279(17)
    C17 0.092(2) 0.0533(17) 0.077(2) 0.0073(15) -0.0161(17) -0.0223(17)
    C18 0.087(2) 0.0600(19) 0.0557(18) -0.0001(15) -0.0147(15) -0.0041(15)
    C19 0.0470(14) 0.0497(15) 0.0397(15) -0.0068(11) -0.0023(11) -0.0055(12)
    C20 0.0567(15) 0.0554(17) 0.0361(14) -0.0074(12) -0.0025(11) -0.0026(12)
    C21 0.194(5) 0.072(3) 0.0387(19) 0.002(3) -0.011(2) 0.0014(17)
    C22 0.0675(17) 0.0532(18) 0.0481(18) -0.0152(13) -0.0005(13) -0.0078(14)
    C23 0.0532(15) 0.0532(16) 0.0468(17) -0.0140(12) -0.0013(12) -0.0101(13)
    C24 0.0668(17) 0.075(2) 0.0491(17) -0.0044(14) -0.0086(13) -0.0206(15)
    C25 0.0684(19) 0.076(2) 0.066(2) -0.0119(16) -0.0047(15) -0.0304(18)
    C26 0.091(2) 0.0570(19) 0.063(2) -0.0200(15) -0.0050(15) -0.0071(16)
_geom_special_details
;
 Bond distances, angles etc. have been calculated using the
 rounded fractional coordinates. All su's are estimated
 from the variances of the (full) variance-covariance matrix.
 The cell esds are taken into account in the estimation of
 distances, angles and torsion angles
;
loop_
    _geom_bond_atom_site_label_1
    _geom_bond_atom_site_label_2
    _geom_bond_site_symmetry_1
    _geom_bond_site_symmetry_2
    _geom_bond_distance
    _geom_bond_publ_flag
    O1 C1 . . 1.353(3) no
    O2 C9 . . 1.219(3) no
    O1 H1 . . 0.8200 no
    O3 C14 . . 1.349(3) no
    O4 C22 . . 1.207(3) no
    O3 H3A . . 0.8200 no
    N1 N2 . . 1.364(3) no
    N1 C7 . . 1.290(3) no
    N2 C9 . . 1.350(3) no
    N3 C11 . . 1.327(3) no
    N3 C10 . . 1.335(3) no
    N4 C13 . . 1.329(3) no
    N4 C12 . . 1.323(4) no
    N2 H2A . . 0.80(2) no
    N5 N6 . . 1.367(3) no
    N5 C20 . . 1.286(4) no
    N6 C22 . . 1.351(4) no
    N7 C24 . . 1.328(3) no
    N7 C23 . . 1.334(3) no
    N8 C25 . . 1.324(4) no
    N8 C26 . . 1.334(4) no
    N6 H6 . . 0.80(3) no
    C1 C6 . . 1.414(3) no
    C1 C2 . . 1.374(4) no
    C2 C3 . . 1.367(4) no
    C3 C4 . . 1.376(4) no
    C4 C5 . . 1.369(3) no
    C5 C6 . . 1.395(3) no
    C6 C7 . . 1.468(3) no
    C7 C8 . . 1.496(3) no
    C9 C10 . . 1.484(3) no
    C10 C13 . . 1.374(3) no
    C11 C12 . . 1.382(4) no
    C2 H2 . . 0.9300 no
    C3 H3 . . 0.9300 no
    C4 H4 . . 0.9300 no
    C5 H5 . . 0.9300 no
    C8 H8B . . 0.9600 no
    C8 H8C . . 0.9600 no
    C8 H8A . . 0.9600 no
    C11 H11 . . 0.9300 no
    C12 H12 . . 0.9300 no
    C13 H13 . . 0.9300 no
    C14 C15 . . 1.384(4) no
    C14 C19 . . 1.398(3) no
    C15 C16 . . 1.359(4) no
    C16 C17 . . 1.367(4) no
    C17 C18 . . 1.377(4) no
    C18 C19 . . 1.397(4) no
    C19 C20 . . 1.469(3) no
    C20 C21 . . 1.489(4) no
    C22 C23 . . 1.497(4) no
    C23 C26 . . 1.380(4) no
    C24 C25 . . 1.369(4) no
    C15 H15 . . 0.9300 no
    C16 H16 . . 0.9300 no
    C17 H17 . . 0.9300 no
    C18 H18 . . 0.9300 no
    C21 H21A . . 0.88(5) no
    C21 H21B . . 0.91(4) no
    C21 H21C . . 0.94(4) no
    C24 H24 . . 0.9300 no
    C25 H25 . . 0.9300 no
    C26 H26 . . 0.9300 no
loop_
    _geom_angle_atom_site_label_1
    _geom_angle_atom_site_label_2
    _geom_angle_atom_site_label_3
    _geom_angle_site_symmetry_1
    _geom_angle_site_symmetry_2
    _geom_angle_site_symmetry_3
    _geom_angle
    _geom_angle_publ_flag
    C1 O1 H1 . . . 109.00 no
    C14 O3 H3A . . . 110.00 no
    N2 N1 C7 . . . 120.53(18) no
    N1 N2 C9 . . . 118.47(18) no
    C10 N3 C11 . . . 115.5(2) no
    C12 N4 C13 . . . 115.0(2) no
    C9 N2 H2A . . . 116.9(15) no
    N1 N2 H2A . . . 124.6(15) no
    N6 N5 C20 . . . 119.58(19) no
    N5 N6 C22 . . . 120.3(2) no
    C23 N7 C24 . . . 115.9(2) no
    C25 N8 C26 . . . 115.2(2) no
    C22 N6 H6 . . . 117(2) no
    N5 N6 H6 . . . 123(2) no
    O1 C1 C2 . . . 117.5(2) no
    C2 C1 C6 . . . 120.1(2) no
    O1 C1 C6 . . . 122.37(19) no
    C1 C2 C3 . . . 121.3(2) no
    C2 C3 C4 . . . 120.0(3) no
    C3 C4 C5 . . . 119.4(2) no
    C4 C5 C6 . . . 122.5(2) no
    C1 C6 C5 . . . 116.7(2) no
    C1 C6 C7 . . . 122.37(18) no
    C5 C6 C7 . . . 120.9(2) no
    N1 C7 C6 . . . 115.00(18) no
    C6 C7 C8 . . . 121.04(18) no
    N1 C7 C8 . . . 123.96(19) no
    O2 C9 N2 . . . 123.4(2) no
    O2 C9 C10 . . . 122.60(19) no
    N2 C9 C10 . . . 114.0(2) no
    N3 C10 C13 . . . 122.1(2) no
    C9 C10 C13 . . . 120.3(2) no
    N3 C10 C9 . . . 117.61(18) no
    N3 C11 C12 . . . 121.8(3) no
    N4 C12 C11 . . . 122.9(3) no
    N4 C13 C10 . . . 122.7(2) no
    C3 C2 H2 . . . 119.00 no
    C1 C2 H2 . . . 119.00 no
    C2 C3 H3 . . . 120.00 no
    C4 C3 H3 . . . 120.00 no
    C3 C4 H4 . . . 120.00 no
    C5 C4 H4 . . . 120.00 no
    C4 C5 H5 . . . 119.00 no
    C6 C5 H5 . . . 119.00 no
    H8A C8 H8B . . . 110.00 no
    H8A C8 H8C . . . 109.00 no
    C7 C8 H8C . . . 109.00 no
    C7 C8 H8B . . . 109.00 no
    H8B C8 H8C . . . 110.00 no
    C7 C8 H8A . . . 109.00 no
    N3 C11 H11 . . . 119.00 no
    C12 C11 H11 . . . 119.00 no
    N4 C12 H12 . . . 118.00 no
    C11 C12 H12 . . . 119.00 no
    C10 C13 H13 . . . 119.00 no
    N4 C13 H13 . . . 119.00 no
    C15 C14 C19 . . . 120.1(3) no
    O3 C14 C15 . . . 117.3(2) no
    O3 C14 C19 . . . 122.6(2) no
    C14 C15 C16 . . . 121.5(3) no
    C15 C16 C17 . . . 119.8(3) no
    C16 C17 C18 . . . 119.7(3) no
    C17 C18 C19 . . . 122.0(3) no
    C18 C19 C20 . . . 120.9(2) no
    C14 C19 C18 . . . 116.9(2) no
    C14 C19 C20 . . . 122.2(2) no
    N5 C20 C21 . . . 123.2(3) no
    N5 C20 C19 . . . 116.0(2) no
    C19 C20 C21 . . . 120.8(3) no
    O4 C22 N6 . . . 124.0(3) no
    O4 C22 C23 . . . 123.9(3) no
    N6 C22 C23 . . . 112.0(2) no
    C22 C23 C26 . . . 120.6(2) no
    N7 C23 C22 . . . 117.8(3) no
    N7 C23 C26 . . . 121.6(2) no
    N7 C24 C25 . . . 122.0(3) no
    N8 C25 C24 . . . 122.9(3) no
    N8 C26 C23 . . . 122.4(3) no
    C14 C15 H15 . . . 119.00 no
    C16 C15 H15 . . . 119.00 no
    C15 C16 H16 . . . 120.00 no
    C17 C16 H16 . . . 120.00 no
    C16 C17 H17 . . . 120.00 no
    C18 C17 H17 . . . 120.00 no
    C17 C18 H18 . . . 119.00 no
    C19 C18 H18 . . . 119.00 no
    C20 C21 H21A . . . 113(3) no
    C20 C21 H21B . . . 111(2) no
    C20 C21 H21C . . . 109(2) no
    H21A C21 H21B . . . 111(4) no
    H21A C21 H21C . . . 106(4) no
    H21B C21 H21C . . . 107(4) no
    N7 C24 H24 . . . 119.00 no
    C25 C24 H24 . . . 119.00 no
    N8 C25 H25 . . . 119.00 no
    C24 C25 H25 . . . 119.00 no
    N8 C26 H26 . . . 119.00 no
    C23 C26 H26 . . . 119.00 no
loop_
    _geom_torsion_atom_site_label_1
    _geom_torsion_atom_site_label_2
    _geom_torsion_atom_site_label_3
    _geom_torsion_atom_site_label_4
    _geom_torsion_site_symmetry_1
    _geom_torsion_site_symmetry_2
    _geom_torsion_site_symmetry_3
    _geom_torsion_site_symmetry_4
    _geom_torsion
    _geom_torsion_publ_flag
    C7 N1 N2 C9 . . . . 179.6(2) no
    N2 N1 C7 C6 . . . . -179.11(18) no
    N2 N1 C7 C8 . . . . 0.5(3) no
    N1 N2 C9 O2 . . . . 0.2(3) no
    N1 N2 C9 C10 . . . . 179.11(18) no
    C11 N3 C10 C9 . . . . -178.49(19) no
    C11 N3 C10 C13 . . . . 1.2(3) no
    C10 N3 C11 C12 . . . . 0.5(3) no
    C13 N4 C12 C11 . . . . 0.0(3) no
    C12 N4 C13 C10 . . . . 1.8(3) no
    C20 N5 N6 C22 . . . . -178.8(2) no
    N6 N5 C20 C19 . . . . 179.7(2) no
    N6 N5 C20 C21 . . . . -0.7(4) no
    N5 N6 C22 O4 . . . . -0.4(4) no
    N5 N6 C22 C23 . . . . 179.8(2) no
    C24 N7 C23 C22 . . . . 179.6(2) no
    C24 N7 C23 C26 . . . . -0.6(4) no
    C23 N7 C24 C25 . . . . -0.7(4) no
    C26 N8 C25 C24 . . . . -0.5(4) no
    C25 N8 C26 C23 . . . . -0.8(4) no
    O1 C1 C6 C5 . . . . 178.8(2) no
    O1 C1 C6 C7 . . . . -2.6(3) no
    C2 C1 C6 C7 . . . . 177.9(2) no
    O1 C1 C2 C3 . . . . 179.5(2) no
    C2 C1 C6 C5 . . . . -0.8(3) no
    C6 C1 C2 C3 . . . . -0.9(3) no
    C1 C2 C3 C4 . . . . 1.2(4) no
    C2 C3 C4 C5 . . . . 0.3(3) no
    C3 C4 C5 C6 . . . . -2.1(3) no
    C4 C5 C6 C7 . . . . -176.4(2) no
    C4 C5 C6 C1 . . . . 2.3(3) no
    C5 C6 C7 N1 . . . . 171.1(2) no
    C1 C6 C7 N1 . . . . -7.5(3) no
    C1 C6 C7 C8 . . . . 173.0(2) no
    C5 C6 C7 C8 . . . . -8.5(3) no
    N2 C9 C10 N3 . . . . 4.2(3) no
    N2 C9 C10 C13 . . . . -175.6(2) no
    O2 C9 C10 N3 . . . . -177.0(2) no
    O2 C9 C10 C13 . . . . 3.3(3) no
    N3 C10 C13 N4 . . . . -2.5(3) no
    C9 C10 C13 N4 . . . . 177.2(2) no
    N3 C11 C12 N4 . . . . -1.1(4) no
    O3 C14 C15 C16 . . . . -178.7(3) no
    C19 C14 C15 C16 . . . . 0.5(4) no
    O3 C14 C19 C18 . . . . 178.5(2) no
    O3 C14 C19 C20 . . . . -1.3(3) no
    C15 C14 C19 C18 . . . . -0.6(3) no
    C15 C14 C19 C20 . . . . 179.5(2) no
    C14 C15 C16 C17 . . . . -0.1(4) no
    C15 C16 C17 C18 . . . . -0.3(4) no
    C16 C17 C18 C19 . . . . 0.1(4) no
    C17 C18 C19 C14 . . . . 0.3(4) no
    C17 C18 C19 C20 . . . . -179.8(2) no
    C14 C19 C20 N5 . . . . -2.1(3) no
    C14 C19 C20 C21 . . . . 178.2(3) no
    C18 C19 C20 N5 . . . . 178.1(2) no
    C18 C19 C20 C21 . . . . -1.7(4) no
    O4 C22 C23 N7 . . . . -177.6(3) no
    O4 C22 C23 C26 . . . . 2.6(4) no
    N6 C22 C23 N7 . . . . 2.2(3) no
    N6 C22 C23 C26 . . . . -177.6(2) no
    N7 C23 C26 N8 . . . . 1.4(4) no
    C22 C23 C26 N8 . . . . -178.8(2) no
    N7 C24 C25 N8 . . . . 1.3(5) no
loop_
    _geom_hbond_atom_site_label_D
    _geom_hbond_atom_site_label_H
    _geom_hbond_atom_site_label_A
    _geom_hbond_site_symmetry_A
    _geom_hbond_distance_DH
    _geom_hbond_distance_HA
    _geom_hbond_distance_DA
    _geom_hbond_angle_DHA
    _geom_hbond_publ_flag
    O1 H1 N1 . 0.82 1.82 2.537(2) 145 yes
    N2 H2A N3 . 0.80(2) 2.26(2) 2.654(3) 111.5(17) yes
    O3 H3A N5 . 0.82 1.82 2.534(3) 145 yes
    N6 H6 N7 . 0.80(3) 2.21(3) 2.628(3) 113(3) yes
    C3 H3 O3 2_665 0.93 2.59 3.403(3) 146 yes
_shelx_res_file
;
TITL MS008_0m in P-1  WHITE PRISM
CELL  0.71073   7.1767  10.1743  17.1150   86.172   85.275   80.963
ZERR     4.00   0.0007   0.0010   0.0017    0.003    0.002    0.004
LATT   1
SFAC  C    H    N    O
UNIT  52   48   16   8
MERG   2
OMIT    -3.00  52.00
FMAP   2
PLAN   10
ACTA
BOND   $H
HTAB
CONF
LIST 4
HTAB O1 N1
HTAB O3 N5
EQIV $1 x, y+1, z+1
HTAB C24 O2_$1
L.S.  40
SIZE 0.28 0.23 0.20
TEMP    23.00
MPLA 9 C1 C2 C3 C4 C5 C6 C7 C8 O1
MPLA 10 C9 C10 C11 C12 C13 N1 N2 N3 N4 O2
MPLA 9 C14 C15 C16 C17 C18 C19 C20 C21 O3
MPLA 10 C22 C23 C24 C25 C26 N5 N6 N7 N8 O4
WGHT    0.053700    0.236300
EXTI    0.008228
FVAR       0.16112
MOLE 1
O1    4    0.415018    0.075491   -0.161513    11.00000    0.08272    0.05291 =
         0.04561   -0.01083    0.00076   -0.01166
AFIX 147
H1    2    0.368850    0.035513   -0.123382    11.00000   -1.50000
AFIX   0
O2    4    0.207985   -0.192714   -0.056331    11.00000    0.08176    0.05056 =
         0.04594   -0.00887   -0.00319   -0.01959
N1    3    0.278076    0.046406   -0.021105    11.00000    0.03692    0.03245 =
         0.04186    0.00043   -0.00347   -0.00456
N2    3    0.215501   -0.042206    0.034456    11.00000    0.04575    0.03541 =
         0.03879   -0.00186   -0.00290   -0.00824
H2A   2    0.202063   -0.030934    0.080542    11.00000   -1.20000
N3    3    0.087844   -0.202551    0.148253    11.00000    0.04705    0.04247 =
         0.04724   -0.00013   -0.00041   -0.00959
N4    3    0.042309   -0.463046    0.119551    11.00000    0.04791    0.03659 =
         0.07748    0.00627   -0.00320   -0.00671
C1    1    0.419804    0.202613   -0.144036    11.00000    0.04042    0.04231 =
         0.04404   -0.00030   -0.00731   -0.00606
C2    1    0.473219    0.288813   -0.203956    11.00000    0.05327    0.07134 =
         0.04259    0.00786   -0.00401   -0.01093
AFIX  43
H2    2    0.505184    0.257840   -0.253946    11.00000   -1.20000
AFIX   0
C3    1    0.480276    0.419246   -0.191493    11.00000    0.05079    0.06615 =
         0.06596    0.02530   -0.01132   -0.02273
AFIX  43
H3    2    0.514470    0.476480   -0.233000    11.00000   -1.20000
AFIX   0
C4    1    0.436764    0.465764   -0.117521    11.00000    0.05272    0.04384 =
         0.07502    0.01018   -0.01588   -0.01776
AFIX  43
H4    2    0.440759    0.554490   -0.108793    11.00000   -1.20000
AFIX   0
C5    1    0.387527    0.380271   -0.056869    11.00000    0.04304    0.03973 =
         0.05297   -0.00196   -0.00804   -0.00819
AFIX  43
H5    2    0.362502    0.411913   -0.006754    11.00000   -1.20000
AFIX   0
C6    1    0.373485    0.247507   -0.067407    11.00000    0.03102    0.03408 =
         0.04175    0.00115   -0.00724   -0.00239
C7    1    0.309398    0.161003   -0.001903    11.00000    0.03214    0.03224 =
         0.04092   -0.00487   -0.00606   -0.00075
C8    1    0.282726    0.206308    0.080187    11.00000    0.06961    0.04089 =
         0.04498   -0.00447   -0.00067   -0.01235
AFIX  33
H8A   2    0.272186    0.131140    0.116383    11.00000   -1.50000
H8B   2    0.169514    0.270224    0.085733    11.00000   -1.50000
H8C   2    0.389362    0.246636    0.091127    11.00000   -1.50000
AFIX   0
C9    1    0.183432   -0.160586    0.011562    11.00000    0.03722    0.03320 =
         0.04493   -0.00540   -0.00796   -0.00323
C10   1    0.118606   -0.250144    0.076714    11.00000    0.03046    0.03315 =
         0.04678   -0.00050   -0.00479   -0.00212
C11   1    0.034283   -0.287079    0.204954    11.00000    0.05837    0.05803 =
         0.05168    0.00150    0.00221   -0.01354
AFIX  43
H11   2    0.009966   -0.258927    0.255885    11.00000   -1.20000
AFIX   0
C12   1    0.013625   -0.415832    0.190419    11.00000    0.04697    0.05175 =
         0.07106    0.01659    0.00032   -0.01165
AFIX  43
H12   2   -0.022030   -0.471764    0.232333    11.00000   -1.20000
AFIX   0
C13   1    0.092836   -0.377153    0.062756    11.00000    0.04510    0.03528 =
         0.06000   -0.00440   -0.00438   -0.00398
AFIX  43
H13   2    0.111477   -0.404220    0.011492    11.00000   -1.20000
AFIX   0
MOLE 2
O3    4    0.243194    0.486264    0.349926    11.00000    0.13326    0.05563 =
         0.03814   -0.00005    0.00075   -0.02124
AFIX 147
H3A   2    0.236908    0.524368    0.391008    11.00000   -1.50000
AFIX   0
O4    4    0.172927    0.773898    0.480907    11.00000    0.14780    0.06664 =
         0.04617    0.00163   -0.00166   -0.02094
N5    3    0.245965    0.503147    0.496869    11.00000    0.06219    0.05060 =
         0.03567   -0.00849    0.00085   -0.01216
N6    3    0.220553    0.584720    0.558411    11.00000    0.07625    0.05747 =
         0.03385   -0.00895   -0.00036   -0.01104
H6    2    0.234304    0.557480    0.602893    11.00000   -1.20000
N7    3    0.183361    0.716535    0.687104    11.00000    0.05840    0.06049 =
         0.04669   -0.01463   -0.00326   -0.00588
N8    3    0.096772    0.994062    0.683913    11.00000    0.09343    0.06015 =
         0.07757   -0.02379   -0.00740   -0.01858
C14   1    0.285843    0.353540    0.364914    11.00000    0.05421    0.05684 =
         0.03989   -0.00664    0.00401   -0.01389
C15   1    0.311493    0.273776    0.301268    11.00000    0.07504    0.07118 =
         0.04134   -0.01329    0.00360   -0.01819
AFIX  43
H15   2    0.301444    0.313418    0.250927    11.00000   -1.20000
AFIX   0
C16   1    0.351000    0.138932    0.310721    11.00000    0.06503    0.07979 =
         0.05824   -0.02788   -0.00271   -0.00676
AFIX  43
H16   2    0.367635    0.087187    0.267174    11.00000   -1.20000
AFIX   0
C17   1    0.366248    0.079474    0.384396    11.00000    0.09203    0.05326 =
         0.07740   -0.02234   -0.01609    0.00725
AFIX  43
H17   2    0.392803   -0.012845    0.391185    11.00000   -1.20000
AFIX   0
C18   1    0.342120    0.156864    0.448513    11.00000    0.08733    0.06004 =
         0.05574   -0.00411   -0.01471   -0.00010
AFIX  43
H18   2    0.353009    0.115401    0.498374    11.00000   -1.20000
AFIX   0
C19   1    0.301778    0.295776    0.440947    11.00000    0.04697    0.04970 =
         0.03975   -0.00549   -0.00230   -0.00679
C20   1    0.277250    0.376033    0.510326    11.00000    0.05669    0.05536 =
         0.03608   -0.00257   -0.00250   -0.00739
C21   1    0.289673    0.311082    0.590715    11.00000    0.19404    0.07218 =
         0.03870    0.00136   -0.01102    0.00242
H21A  2    0.250250    0.366848    0.628091    11.00000   -1.50000
H21B  2    0.409156    0.268850    0.597548    11.00000   -1.50000
H21C  2    0.209709    0.245527    0.597164    11.00000   -1.50000
C22   1    0.184262    0.718399    0.545277    11.00000    0.06752    0.05319 =
         0.04806   -0.00775   -0.00054   -0.01521
C23   1    0.160491    0.789675    0.620012    11.00000    0.05320    0.05318 =
         0.04684   -0.01011   -0.00128   -0.01398
C24   1    0.162340    0.783825    0.751941    11.00000    0.06683    0.07458 =
         0.04910   -0.02061   -0.00859   -0.00439
AFIX  43
H24   2    0.175680    0.736993    0.800213    11.00000   -1.20000
AFIX   0
C25   1    0.121636    0.920016    0.749891    11.00000    0.06836    0.07591 =
         0.06558   -0.03037   -0.00472   -0.01185
AFIX  43
H25   2    0.110991    0.962349    0.796915    11.00000   -1.20000
AFIX   0
C26   1    0.115773    0.926713    0.618775    11.00000    0.09100    0.05696 =
         0.06280   -0.00708   -0.00501   -0.02005
AFIX  43
H26   2    0.098257    0.973791    0.570804    11.00000   -1.20000
AFIX   0
HKLF 4
REM  MS008_0m in P-1  WHITE PRISM
REM R1 =  0.0502 for    2608 Fo > 4sig(Fo)  and  0.1149 for all    4821 data
REM    361 parameters refined using      0 restraints
END
WGHT      0.0537      0.2370
REM Instructions for potential hydrogen bonds
HTAB O1 N1
HTAB N2 N3
HTAB O3 N5
HTAB N6 N7
HTAB C24 O2_$1
REM Highest difference peak  0.227,  deepest hole -0.159,  1-sigma level  0.035
Q1    1   0.2624  0.3104  0.0811  11.00000  0.05    0.23
Q2    1   0.1579  0.1690  0.1089  11.00000  0.05    0.19
Q3    1   0.3410  0.0225 -0.0762  11.00000  0.05    0.18
Q4    1   0.1150  0.3722  0.6106  11.00000  0.05    0.16
Q5    1   0.3456  0.0871 -0.0007  11.00000  0.05    0.15
Q6    1   0.3536  0.2238 -0.1059  11.00000  0.05    0.15
Q7    1   0.0708  0.6596  0.6782  11.00000  0.05    0.14
Q8    1   0.3638  0.3679  0.6283  11.00000  0.05    0.14
Q9    1   0.0753 -0.1089  0.1532  11.00000  0.05    0.14
Q10   1   0.3009  0.2280  0.4479  11.00000  0.05    0.14
;
_shelxl_version_number        2.013
