# Supplementary material for: N′-[(E)-1-(2-Hy­droxy­phen­yl)ethyl­idene]pyrazine-2-carbohydrazide
Source: Acta Crystallogr Sect E Struct Rep Online. 2013 Aug 14;69(Pt 9):o1419. doi: 10.1107/S1600536813022137 (PMC3884444; doi:10.1107/S1600536813022137)
Supplement: Supplementary file 2 [file e-69-o1419-Isup2.hkl]

#
# h,k,l, Fc-squared, Fo-squared, sigma(Fo-squared), status flag
#
data_I
_shelx_title ' MS008_0m in P-1  WHITE PRISM'
_shelx_refln_list_code          4
_shelx_F_calc_maximum      211.58
_exptl_crystal_F_000       536.00
_reflns_d_resolution_high  0.8107

loop_
 _space_group_symop_operation_xyz
 'x, y, z'
 '-x, -y, -z'

_cell_length_a     7.1767
_cell_length_b    10.1743
_cell_length_c    17.1150
_cell_angle_alpha  86.172
_cell_angle_beta   85.275
_cell_angle_gamma  80.963

_shelx_F_squared_multiplier     1.000

loop_
 _refln_index_h
 _refln_index_k
 _refln_index_l
 _refln_F_squared_calc
 _refln_F_squared_meas
 _refln_F_squared_sigma
 _refln_observed_status
   1   0   0        201.12        185.05         6.76 o
   2   0   0       5632.37       5513.98        85.35 o
   3   0   0         75.18         64.73         4.35 o
   4   0   0          1.31         -2.22         2.32 o
   5   0   0          0.13          2.97         2.66 o
   6   0   0          0.59          2.58         3.22 o
   7   0   0          6.82          5.92         5.15 o
   8   0   0          1.65         -0.77         8.47 o
  -8   1   0          0.80         -6.55         7.70 o
  -7   1   0          3.39         -1.94         5.09 o
  -6   1   0         56.16         52.86         5.73 o
  -5   1   0          7.20          9.16         2.78 o
  -4   1   0         14.29         14.15         1.67 o
  -3   1   0        190.62        193.16         3.92 o
  -2   1   0      27669.38      28838.28       371.62 o
  -1   1   0         56.57         46.79         2.61 o
   1   1   0          9.01          2.22         0.58 o
   2   1   0      21828.83      22170.11       197.06 o
   3   1   0          3.86          0.54         1.32 o
   4   1   0       3960.36       3953.06        55.04 o
   5   1   0         68.03         59.94         5.69 o
   6   1   0        130.34        114.67        13.93 o
   7   1   0          2.40          1.72         5.22 o
   8   1   0         16.59         15.02        10.40 o
  -8   2   0          6.68          6.84         3.90 o
  -7   2   0          0.49          2.83         3.12 o
  -6   2   0         37.59         33.37         4.32 o
  -5   2   0          6.68         10.19         1.69 o
  -4   2   0        797.16        743.42        10.11 o
  -3   2   0        413.30        422.93         6.32 o
  -2   2   0         62.03         51.68         2.44 o
  -1   2   0        250.42        244.19         3.83 o
   0   2   0       1817.25       1685.93        14.51 o
   1   2   0        119.91        116.57         2.60 o
   2   2   0       3275.27       3292.19        31.45 o
   3   2   0          0.02          2.25         0.95 o
   4   2   0         53.40         51.01         3.65 o
   5   2   0          0.00         -4.28         2.85 o
   6   2   0        401.20        385.09        17.51 o
   7   2   0          5.35          6.99         4.99 o
  -8   3   0         22.72         22.17         6.29 o
  -7   3   0          1.19          4.29         3.09 o
  -6   3   0         20.61         20.50         4.15 o
  -5   3   0        151.63        160.90         6.95 o
  -4   3   0         81.08         84.65         3.68 o
  -3   3   0         69.80         90.82         4.27 o
  -2   3   0         18.34         16.66         3.04 o
  -1   3   0        570.22        615.94         8.19 o
   0   3   0        451.94        461.43         7.17 o
   1   3   0        464.08        520.96         7.08 o
   2   3   0        148.99        122.47         3.30 o
   3   3   0          6.99          4.61         1.47 o
   4   3   0        227.80        252.73         5.65 o
   5   3   0         20.09         18.92         2.17 o
   6   3   0          0.20          0.62         2.45 o
   7   3   0          0.19          2.02         2.97 o
   8   3   0          0.02          4.62         4.62 o
  -7   4   0          2.09         -0.53         2.91 o
  -6   4   0          0.25          4.25         2.26 o
  -5   4   0         25.55         26.51         3.26 o
  -4   4   0         40.73         44.44         3.21 o
  -3   4   0        497.08        539.36         9.32 o
  -2   4   0         20.03         20.31         1.75 o
  -1   4   0       1913.37       2000.16        24.39 o
   0   4   0       2234.86       2227.29        26.76 o
   1   4   0          0.48          1.67         1.47 o
   2   4   0        176.79        168.23         5.26 o
   3   4   0        229.57        210.42         4.77 o
   4   4   0          3.11          9.00         2.53 o
   5   4   0          2.64          1.09         1.64 o
   6   4   0         11.78         12.97         4.62 o
   7   4   0          0.82          0.00         4.62 o
   8   4   0          7.28         12.33         5.78 o
  -7   5   0          1.73          1.70         2.50 o
  -6   5   0          7.42          5.41         2.65 o
  -5   5   0          8.63          8.74         2.66 o
  -4   5   0         94.44        101.29         6.98 o
  -3   5   0         17.67         17.64         2.80 o
  -2   5   0        408.93        421.14         9.47 o
  -1   5   0         39.10         57.70         3.24 o
   0   5   0         92.48        110.62         4.14 o
   1   5   0       1592.09       1718.57        22.76 o
   2   5   0        746.32        802.52        14.13 o
   3   5   0        220.77        224.22         6.03 o
   4   5   0          2.98         -1.37         1.93 o
   5   5   0         16.26         13.58         2.75 o
   6   5   0          0.24         -3.08         4.62 o
   7   5   0          0.10         -1.54         5.39 o
   8   5   0          2.11          5.01         5.78 o
  -7   6   0          0.21          0.42         3.31 o
  -6   6   0          5.74         11.68         3.25 o
  -5   6   0          1.23          5.13         2.88 o
  -4   6   0         87.83         83.69         6.08 o
  -3   6   0          5.04          7.91         2.23 o
  -2   6   0        716.36        806.12        12.84 o
  -1   6   0         94.85        107.76         6.23 o
   0   6   0         93.26         86.39         4.08 o
   1   6   0        161.12        163.80         4.77 o
   2   6   0          8.50         14.16         2.65 o
   3   6   0        110.04        111.30         5.23 o
   4   6   0         31.48         37.87         3.62 o
   5   6   0         95.30         82.17         5.64 o
   6   6   0         41.80         54.32         9.63 o
   7   6   0          0.71         -3.85         6.55 o
   8   6   0        212.53        202.31        18.50 o
  -6   7   0          0.67          1.99         3.24 o
  -5   7   0          1.57          1.03         2.88 o
  -4   7   0         78.01         80.45         5.87 o
  -3   7   0          2.30          2.38         2.73 o
  -2   7   0         43.49         47.23         3.40 o
  -1   7   0          3.67          5.32         2.65 o
   0   7   0        149.44        145.37         5.55 o
   1   7   0          4.00          5.94         1.82 o
   2   7   0        125.79        125.66         8.74 o
   3   7   0         59.33         54.18         3.87 o
   4   7   0          6.37          9.37         3.55 o
   5   7   0          0.84          2.52         4.61 o
   6   7   0        652.27        662.32        31.63 o
   7   7   0         10.36         21.57         8.47 o
  -5   8   0         13.34          9.11         3.80 o
  -4   8   0         17.13         14.79         5.38 o
  -3   8   0         12.76         11.09         3.33 o
  -2   8   0          0.31          2.63         3.00 o
  -1   8   0          0.06         -2.02         2.65 o
   0   8   0         38.94         47.33         6.12 o
   1   8   0          7.17          7.93         2.46 o
   2   8   0          3.98          1.20         3.16 o
   3   8   0          0.61         -2.34         2.55 o
   4   8   0        336.56        317.61        12.68 o
   5   8   0          6.76          3.16         4.50 o
   6   8   0         16.93         14.64         8.86 o
   7   8   0          7.45         -5.39         7.70 o
  -5   9   0          1.17         -1.42         4.09 o
  -4   9   0          2.49         -2.36         4.58 o
  -3   9   0         21.44          7.02         5.10 o
  -2   9   0         79.32         70.69        10.76 o
  -1   9   0         50.92         52.11         5.63 o
   0   9   0        235.51        223.32        15.18 o
   1   9   0         11.06         12.07         3.04 o
   2   9   0         92.79         95.99         5.48 o
   3   9   0          3.23          3.96         4.45 o
   4   9   0         24.97         26.00         7.35 o
   5   9   0          1.27         10.58         5.97 o
   6   9   0          8.02          5.78         5.97 o
   7   9   0          2.54         -3.91         5.58 o
  -4  10   0          4.80          6.27         6.03 o
  -3  10   0          2.83          1.59         4.72 o
  -2  10   0         74.79         63.76        10.90 o
  -1  10   0          2.25          4.24         6.54 o
   0  10   0         11.59         16.88         4.76 o
   1  10   0         46.91         57.36         7.43 o
   2  10   0         62.78         61.34         7.83 o
   3  10   0         29.20         24.01        12.71 o
   4  10   0          0.13         -7.46         6.19 o
   5  10   0          1.42         -9.82         6.55 o
   6  10   0          6.30          1.16         8.09 o
  -2  11   0         16.58         16.93         9.12 o
  -1  11   0          0.09         -4.55         6.64 o
   0  11   0          1.84          3.35         5.02 o
   1  11   0          3.37          5.58         5.63 o
   2  11   0         51.30         68.21         8.96 o
   3  11   0          7.01          7.15         7.03 o
   4  11   0          4.27         15.79        11.17 o
   5  11   0          4.31         -5.78         8.47 o
  -1  12   0         10.79          2.92        10.59 o
   0  12   0         12.13          1.24         8.28 o
   1  12   0          2.25         10.63         5.98 o
   2  12   0          2.22          5.65         7.27 o
   3  12   0          0.03          7.43         7.34 o
  -3 -12   1          2.80          6.25         7.47 o
  -2 -12   1          6.93          6.55         7.69 o
  -1 -12   1          0.00         -1.39         6.66 o
   0 -12   1          6.96         17.11         9.21 o
   1 -12   1          2.22          3.01        13.10 o
  -5 -11   1         22.99         25.81        11.17 o
  -4 -11   1         57.84         54.57        10.46 o
  -3 -11   1         23.66         19.62         7.67 o
  -2 -11   1          5.36         -8.07         7.32 o
  -1 -11   1          0.21          3.47         5.54 o
   0 -11   1          1.04          8.22         7.93 o
   1 -11   1          0.58          3.98         7.49 o
   2 -11   1          0.02          8.86         7.90 o
  -6 -10   1          3.44         10.10        11.17 o
  -5 -10   1          1.73         -5.78         8.09 o
  -4 -10   1          4.16         -1.77         7.32 o
  -3 -10   1         15.26          8.17         6.74 o
  -2 -10   1         23.76         30.06         6.34 o
  -1 -10   1         77.19         70.97        11.01 o
   0 -10   1         96.96         87.68         7.69 o
   1 -10   1         14.05         19.78         8.03 o
   2 -10   1        166.95        172.27        16.01 o
   3 -10   1          0.06         -0.16         4.80 o
   4 -10   1          1.83         -6.27         5.38 o
  -6  -9   1          7.10         11.12         6.94 o
  -5  -9   1          0.00         -2.98         5.58 o
  -4  -9   1         18.47         12.93         4.68 o
  -3  -9   1         23.28         22.71         4.78 o
  -2  -9   1        133.75        126.05         6.08 o
  -1  -9   1         15.58         15.06         3.18 o
   0  -9   1         13.43         13.70         3.30 o
   1  -9   1         31.91         34.35         4.95 o
   2  -9   1          1.69        -10.40         6.93 o
   3  -9   1         15.83          9.60         5.10 o
   4  -9   1         31.53         27.50         6.29 o
   5  -9   1          2.61          7.99         5.76 o
  -7  -8   1          3.73         -3.08         7.32 o
  -6  -8   1         24.38         22.73         9.63 o
  -5  -8   1          0.81          6.11         4.25 o
  -4  -8   1        914.09        933.54        20.46 o
  -3  -8   1         28.18         28.32         4.30 o
  -2  -8   1         73.43         73.76         5.81 o
  -1  -8   1         35.55         30.59         4.16 o
   0  -8   1         83.78         86.15         4.67 o
   1  -8   1         75.83         70.70         5.39 o
   2  -8   1         43.52         46.02         4.76 o
   3  -8   1          0.84         -0.82         2.66 o
   4  -8   1         18.16         21.77         4.69 o
   5  -8   1          2.90          5.07         4.17 o
  -7  -7   1         13.94         15.02         8.09 o
  -6  -7   1        412.76        446.05        21.98 o
  -5  -7   1         70.16         71.65         7.63 o
  -4  -7   1         22.07         17.95         4.03 o
  -3  -7   1          0.10         -0.23         2.53 o
  -2  -7   1         16.58         13.04         4.24 o
  -1  -7   1        136.97        141.31         8.66 o
   0  -7   1         34.14         24.33         2.63 o
   1  -7   1          8.25          6.63         2.69 o
   2  -7   1          0.79          1.48         2.86 o
   3  -7   1         26.85         24.08         3.46 o
   4  -7   1         61.11         68.19         5.58 o
   5  -7   1          6.62          7.21         3.52 o
   6  -7   1         34.49         38.46         5.08 o
  -8  -6   1        141.87        135.62        15.41 o
  -7  -6   1          0.72          0.00         6.55 o
  -6  -6   1         57.86         55.09         6.81 o
  -5  -6   1         40.90         41.96         4.56 o
  -4  -6   1         30.12         28.62         3.15 o
  -3  -6   1        329.63        352.46        11.63 o
  -2  -6   1        211.12        215.40         8.95 o
  -1  -6   1        389.75        430.42         9.20 o
   0  -6   1         20.40         25.79         2.32 o
   1  -6   1         45.69         41.50         3.00 o
   2  -6   1         49.72         55.23         3.37 o
   3  -6   1         34.46         45.21         5.99 o
   4  -6   1        223.47        243.57         8.75 o
   5  -6   1          0.03          0.36         3.05 o
   6  -6   1         21.90         17.09         3.41 o
   7  -6   1          2.20          0.42         2.83 o
  -8  -5   1         20.89         23.11         7.70 o
  -7  -5   1         10.62         11.56         6.16 o
  -6  -5   1          5.78         13.99         7.13 o
  -5  -5   1          2.32          1.07         2.34 o
  -4  -5   1          0.28         -0.79         2.05 o
  -3  -5   1         12.09         11.44         2.19 o
  -2  -5   1        759.60        732.40        13.39 o
  -1  -5   1        681.22        712.94        10.93 o
   0  -5   1        543.35        567.93         9.73 o
   1  -5   1       1350.01       1433.45        17.88 o
   2  -5   1       1241.65       1348.16        23.79 o
   3  -5   1         83.46         96.69         5.06 o
   4  -5   1         63.57         61.84         4.52 o
   5  -5   1          9.59          7.62         2.99 o
   6  -5   1          0.12         -0.09         2.42 o
   7  -5   1          0.20         -0.64         2.40 o
  -8  -4   1          3.77          3.47         5.39 o
  -7  -4   1          1.48          2.70         5.01 o
  -6  -4   1         53.41         51.65         5.02 o
  -5  -4   1         12.84          7.88         2.24 o
  -4  -4   1          3.90          7.94         2.05 o
  -3  -4   1          0.02         -0.54         1.32 o
  -2  -4   1          5.87          6.36         2.10 o
  -1  -4   1         30.36         29.42         2.55 o
   0  -4   1        114.10        109.29         3.71 o
   1  -4   1          8.75         12.52         1.53 o
   2  -4   1       1064.13       1074.80        13.39 o
   3  -4   1        631.62        652.52        10.67 o
   4  -4   1         71.82         70.90         4.39 o
   5  -4   1         81.89         81.53         5.11 o
   6  -4   1          0.03          3.58         2.28 o
   7  -4   1          5.32          4.36         2.13 o
  -8  -3   1        157.23        124.46        10.02 o
  -7  -3   1          3.98          1.76         3.85 o
  -6  -3   1         10.65         13.93         2.69 o
  -5  -3   1         63.62         61.28         4.42 o
  -4  -3   1        462.34        445.43         8.31 o
  -3  -3   1         41.51         44.81         2.66 o
  -2  -3   1          6.42          4.72         1.51 o
  -1  -3   1         16.47         21.62         2.19 o
   0  -3   1        957.28        962.63        12.47 o
   1  -3   1         73.96         73.25         2.22 o
   2  -3   1         24.75         30.79         1.93 o
   3  -3   1         27.70         31.70         2.41 o
   4  -3   1          0.86         -1.56         1.63 o
   5  -3   1          0.78          1.77         1.64 o
   6  -3   1        133.35        115.83         4.33 o
   7  -3   1         74.26         79.46         5.86 o
   8  -3   1         30.58         33.53         9.05 o
  -8  -2   1         18.81         11.94         5.01 o
  -7  -2   1         36.19         28.59         4.00 o
  -6  -2   1       1315.88       1270.06        33.00 o
  -5  -2   1         75.72         66.12         2.88 o
  -4  -2   1       1805.65       1832.69        22.54 o
  -3  -2   1        283.16        287.94         5.30 o
  -2  -2   1        642.41        616.37         9.14 o
  -1  -2   1         21.55         14.61         1.64 o
   0  -2   1       1755.38       1628.59        20.91 o
   1  -2   1         73.94         70.36         2.60 o
   2  -2   1        284.84        316.76         6.83 o
   3  -2   1        272.73        280.18         4.49 o
   4  -2   1       1897.80       1793.36        21.76 o
   5  -2   1         96.46         86.12         3.73 o
   6  -2   1         95.37         91.40         5.89 o
   7  -2   1          6.62         13.56         6.36 o
   8  -2   1          2.28          1.16         9.24 o
  -7  -1   1         23.63         25.51         5.25 o
  -6  -1   1         10.11         13.98         4.24 o
  -5  -1   1          1.65          2.74         1.57 o
  -4  -1   1       1003.27        995.77        18.19 o
  -3  -1   1        859.76        788.10        12.17 o
  -2  -1   1      29514.19      29374.32       280.40 o
  -1  -1   1        165.56        172.61         2.86 o
   0  -1   1       1864.29       1724.86        21.08 o
   1  -1   1        251.97        245.63         2.76 o
   2  -1   1      15391.09      15695.05       186.67 o
   3  -1   1          1.22         -1.98         1.38 o
   4  -1   1        143.62        134.45         5.03 o
   5  -1   1          1.89          1.44         2.53 o
   6  -1   1         21.19         16.59         4.09 o
   7  -1   1          7.27          0.37         5.03 o
   8  -1   1          3.75          3.47        10.40 o
  -8   0   1          0.03          0.77         8.86 o
  -7   0   1          0.15         -0.47         5.78 o
  -6   0   1          3.91          6.12         3.52 o
  -5   0   1         72.90         71.42         3.96 o
  -4   0   1       1288.45       1209.66        16.87 o
  -3   0   1        344.70        313.41         7.49 o
  -2   0   1       1474.34       1426.13        19.48 o
  -1   0   1        331.13        307.19         3.51 o
   0   0   1        360.77        311.18         5.48 o
   1   0   1         14.56         -1.50         1.00 o
   2   0   1       5755.96       5579.37        90.56 o
   3   0   1        557.16        553.43        12.78 o
   4   0   1       2346.67       2387.69        42.50 o
   5   0   1          0.41          1.68         3.33 o
   6   0   1        115.12        115.56         7.98 o
   7   0   1          1.47          0.30         4.90 o
   8   0   1          0.05          3.85         9.63 o
  -8   1   1          0.14          1.93         8.86 o
  -7   1   1          4.82          4.03         5.64 o
  -6   1   1         52.11         60.64         5.84 o
  -5   1   1         22.05         20.37         1.66 o
  -4   1   1         35.27         24.03         2.05 o
  -3   1   1         47.42         41.35         2.85 o
  -2   1   1       3224.63       3009.50        34.82 o
  -1   1   1       1703.59       1641.50        14.65 o
   0   1   1        839.41        826.71         8.58 o
   1   1   1         97.59         89.64         1.38 o
   2   1   1       1055.34       1100.30        13.89 o
   3   1   1          6.60          7.84         1.65 o
   4   1   1       4276.31       4159.63        69.22 o
   5   1   1         79.08         70.37         5.93 o
   6   1   1        262.66        258.36        11.72 o
   7   1   1          2.90          4.91         5.56 o
   8   1   1          1.78          0.77         8.47 o
  -8   2   1          0.86          3.08         4.48 o
  -7   2   1         45.58         56.31         5.37 o
  -6   2   1         31.87         29.86         2.15 o
  -5   2   1         69.05         57.45         2.48 o
  -4   2   1        156.80        153.26         3.69 o
  -3   2   1        409.62        374.81         6.71 o
  -2   2   1        350.80        373.98         6.79 o
  -1   2   1         28.39         22.67         1.75 o
   0   2   1       1884.03       1726.84        15.51 o
   1   2   1        761.18        678.53         7.10 o
   2   2   1        505.72        488.10         6.31 o
   3   2   1        328.32        324.53         4.91 o
   4   2   1         19.55         23.81         2.85 o
   5   2   1          1.61          2.76         4.24 o
   6   2   1         35.87         20.99         5.72 o
   7   2   1          3.85         10.01         5.31 o
  -8   3   1         23.15         24.55         6.34 o
  -7   3   1          9.08          2.68         3.61 o
  -6   3   1         41.94         42.88         3.54 o
  -5   3   1        167.23        174.27         4.75 o
  -4   3   1         19.43         26.07         2.23 o
  -3   3   1         69.69         79.09         4.57 o
  -2   3   1        205.76        210.79         3.97 o
  -1   3   1        854.10        879.30        10.22 o
   0   3   1        200.76        211.07         3.97 o
   1   3   1        185.67        172.60         3.54 o
   2   3   1        148.10        145.58         3.27 o
   3   3   1         18.38         16.15         1.59 o
   4   3   1        146.28        143.40         3.98 o
   5   3   1         59.32         57.28         3.53 o
   6   3   1        154.67        126.20         9.18 o
   7   3   1          0.04          4.24         3.47 o
   8   3   1          1.65          8.47         4.62 o
  -7   4   1          2.09          0.81         1.96 o
  -6   4   1          0.93          3.07         2.28 o
  -5   4   1         28.71         28.34         2.95 o
  -4   4   1         58.26         58.64         3.29 o
  -3   4   1        131.19        142.70         4.94 o
  -2   4   1        120.94        122.51         4.71 o
  -1   4   1       1265.16       1262.32        15.45 o
   0   4   1        324.55        310.25         7.28 o
   1   4   1        129.32        122.65         3.99 o
   2   4   1        891.41        873.91        11.27 o
   3   4   1         60.31         61.56         2.82 o
   4   4   1          3.14          0.39         1.86 o
   5   4   1          5.69          7.38         2.01 o
   6   4   1         27.97         26.61         4.26 o
   7   4   1          2.94          1.93         4.62 o
   8   4   1          9.46          9.63         5.39 o
  -7   5   1          3.52          2.48         2.67 o
  -6   5   1         20.67         28.48         3.60 o
  -5   5   1          0.26         -0.96         1.95 o
  -4   5   1          1.73          0.55         1.99 o
  -3   5   1        142.59        140.70         6.74 o
  -2   5   1          1.42          0.49         1.75 o
  -1   5   1          4.69          5.01         1.66 o
   0   5   1       2294.87       2463.68        31.04 o
   1   5   1        861.72        902.58        12.34 o
   2   5   1         18.03         17.79         2.50 o
   3   5   1        129.72        136.67         5.66 o
   4   5   1        257.09        236.48         9.70 o
   5   5   1          2.22          0.35         3.37 o
   6   5   1          5.37          6.16         5.78 o
   7   5   1          0.06          5.39         5.39 o
   8   5   1          0.73         -3.85         5.39 o
  -6   6   1          0.00         -1.49         2.45 o
  -5   6   1          1.25         -0.11         2.68 o
  -4   6   1          2.32          3.56         2.67 o
  -3   6   1          9.70         14.21         2.51 o
  -2   6   1        657.79        690.99        11.62 o
  -1   6   1        200.26        212.04         8.30 o
   0   6   1          8.40          6.63         2.53 o
   1   6   1        191.47        217.85         5.36 o
   2   6   1          0.10          1.59         4.89 o
   3   6   1         92.14         86.65         4.62 o
   4   6   1         68.45         82.37         4.88 o
   5   6   1         62.98         69.12         6.67 o
   6   6   1         11.45          8.86         6.55 o
   7   6   1          8.09          5.39         6.93 o
   8   6   1        139.69        138.71        15.03 o
  -6   7   1         29.68         33.00         4.64 o
  -5   7   1          0.30          5.44         3.14 o
  -4   7   1         81.15         87.33         6.02 o
  -3   7   1         23.76         26.97         3.75 o
  -2   7   1         15.72         19.49         3.62 o
  -1   7   1         18.48         15.07         2.99 o
   0   7   1         20.53         17.66         3.31 o
   1   7   1        162.67        142.85         5.54 o
   2   7   1        114.58         99.46         6.64 o
   3   7   1        168.58        176.26         7.70 o
   4   7   1         10.50          6.27         3.31 o
   5   7   1          2.71          2.25         3.70 o
   6   7   1        187.27        198.45        18.88 o
   7   7   1         11.09          8.47         7.70 o
   8   7   1         52.10         41.60        10.79 o
  -5   8   1          0.05         -0.73         3.24 o
  -4   8   1         27.65         28.85         5.47 o
  -3   8   1          4.62          5.25         2.96 o
  -2   8   1         33.37         35.52         3.54 o
  -1   8   1         46.32         43.70         4.54 o
   0   8   1         43.93         52.09         4.94 o
   1   8   1          3.56          4.51         3.27 o
   2   8   1         92.24         94.14         4.46 o
   3   8   1         10.09          6.77         3.29 o
   4   8   1         82.59         97.54        10.19 o
   5   8   1         28.67         28.02         9.33 o
   6   8   1         87.75         84.31         9.76 o
   7   8   1          0.09         -4.38         5.31 o
  -5   9   1          0.16          0.04         3.89 o
  -4   9   1          0.07         -1.15         6.17 o
  -3   9   1          0.57         -3.80         4.80 o
  -2   9   1         81.74         64.01        10.34 o
  -1   9   1          5.67         13.52         3.84 o
   0   9   1         12.04         11.57         4.14 o
   1   9   1         56.80         50.67         6.02 o
   2   9   1         14.79          9.93         5.18 o
   3   9   1          1.55          0.97         4.67 o
   4   9   1          1.64         -6.74         4.90 o
   5   9   1          1.26         -0.77         6.93 o
   6   9   1          9.16          2.31         8.47 o
   7   9   1          0.79          5.39         8.47 o
  -4  10   1         12.64         17.62         5.10 o
  -3  10   1          1.00          5.59         5.27 o
  -2  10   1         18.56         13.18         7.76 o
  -1  10   1          0.00         -0.43         6.36 o
   0  10   1         86.51         86.87         7.68 o
   1  10   1          2.44          2.12         5.31 o
   2  10   1          0.89          2.21         8.69 o
   3  10   1         21.43         21.04         7.84 o
   4  10   1         33.30         39.31         9.21 o
   5  10   1         17.56          8.47         9.24 o
   6  10   1          1.04          4.62         9.24 o
  -2  11   1         26.74         33.99        10.07 o
  -1  11   1          0.04         -2.70         7.08 o
   0  11   1          4.17         11.98         5.55 o
   1  11   1          7.61         16.66         6.74 o
   2  11   1         40.75         33.55         7.37 o
   3  11   1          0.08          7.68         9.44 o
   4  11   1          0.04          4.21         6.47 o
   5  11   1          7.40          4.62         9.24 o
  -1  12   1          0.99         10.49         8.98 o
   0  12   1         19.41         23.81         9.94 o
   1  12   1          1.97         10.70         6.34 o
   2  12   1          2.40         12.20         7.34 o
   3  12   1          0.15          5.31         8.09 o
  -3 -12   2          0.98         -2.99         6.83 o
  -2 -12   2          8.63          6.64         9.44 o
  -1 -12   2          1.96         12.49         6.25 o
   0 -12   2          0.26         -1.13         8.00 o
  -5 -11   2          0.93          8.47        10.01 o
  -4 -11   2          3.49         12.17         7.84 o
  -3 -11   2          6.92          9.00         7.31 o
  -2 -11   2         12.79         12.42         5.89 o
  -1 -11   2         13.45         12.05         6.03 o
   0 -11   2         20.52         27.46         9.83 o
   1 -11   2          0.04          3.85         7.35 o
   2 -11   2          0.05          3.04         7.88 o
  -6 -10   2         18.71         18.30         7.34 o
  -5 -10   2          0.34         -1.34         4.47 o
  -4 -10   2          5.96         -0.76         4.95 o
  -3 -10   2          2.80          2.81         5.99 o
  -2 -10   2         15.32         21.46         6.00 o
  -1 -10   2          0.54          7.37         5.08 o
   0 -10   2          1.70         -2.08         3.80 o
   1 -10   2         29.08         23.90         8.04 o
   2 -10   2         11.63         11.94         8.47 o
   3 -10   2          9.75          4.34         5.18 o
   4 -10   2         10.77         14.42         6.19 o
  -6  -9   2          5.06         -1.13         5.26 o
  -5  -9   2          0.56          0.21         5.27 o
  -4  -9   2         36.49         38.80         7.09 o
  -3  -9   2         11.53          9.95         3.66 o
  -2  -9   2        345.68        354.52        15.97 o
  -1  -9   2          6.21          6.99         5.12 o
   0  -9   2        189.81        207.45        10.57 o
   1  -9   2         18.04         16.84         4.12 o
   2  -9   2         66.12         71.21        10.76 o
   3  -9   2          9.30          7.05         4.76 o
   4  -9   2         18.09         11.21         9.25 o
   5  -9   2          7.62          5.51         5.84 o
  -7  -8   2          6.68          7.32         8.47 o
  -6  -8   2         99.55         99.51        10.49 o
  -5  -8   2          0.05         -4.21         4.13 o
  -4  -8   2        446.52        463.13        16.02 o
  -3  -8   2         21.95         26.85         4.19 o
  -2  -8   2        419.85        426.91        10.82 o
  -1  -8   2         37.40         34.82         3.41 o
   0  -8   2         17.04         12.46         2.71 o
   1  -8   2          7.34          5.92         2.67 o
   2  -8   2         45.44         47.77         5.07 o
   3  -8   2         12.65         13.42         4.08 o
   4  -8   2          0.61          2.83         3.74 o
   5  -8   2          0.65          0.32         3.87 o
  -7  -7   2          3.03          5.01         7.70 o
  -6  -7   2        306.35        274.67        14.41 o
  -5  -7   2         24.83         16.38         4.67 o
  -4  -7   2        923.32        914.93        19.35 o
  -3  -7   2         32.09         38.79         4.56 o
  -2  -7   2         95.21        100.08         5.55 o
  -1  -7   2         14.63          8.85         2.57 o
   0  -7   2        121.09         98.53         4.61 o
   1  -7   2         99.55         96.23         4.61 o
   2  -7   2          0.49          6.40         2.52 o
   3  -7   2          0.10         -1.79         2.37 o
   4  -7   2          7.84          9.47         3.48 o
   5  -7   2          1.79          6.42         3.78 o
   6  -7   2         46.88         57.21        10.12 o
  -8  -6   2         47.83         40.83        10.40 o
  -7  -6   2         10.92         20.34         5.37 o
  -6  -6   2        281.79        282.60        13.08 o
  -5  -6   2          1.18         -1.32         2.70 o
  -4  -6   2        223.17        210.34         6.66 o
  -3  -6   2        250.38        241.56         7.76 o
  -2  -6   2         25.08         28.91         3.48 o
  -1  -6   2        178.42        180.19         5.64 o
   0  -6   2        198.59        222.51         6.19 o
   1  -6   2         20.60         15.47         2.28 o
   2  -6   2          1.67         -0.74         1.60 o
   3  -6   2         18.30         15.78         3.00 o
   4  -6   2        222.91        226.31         8.25 o
   5  -6   2          1.27         -0.74         5.67 o
   6  -6   2          6.89          9.67         4.00 o
  -8  -5   2         25.31         32.74         8.86 o
  -7  -5   2          5.56         10.58         4.33 o
  -6  -5   2         33.33         34.39         5.45 o
  -5  -5   2          3.65          4.06         2.44 o
  -4  -5   2         11.30         16.15         2.67 o
  -3  -5   2          0.84         -1.29         1.79 o
  -2  -5   2        416.63        402.28         9.27 o
  -1  -5   2        225.72        266.83         6.76 o
   0  -5   2        125.76        144.89         4.80 o
   1  -5   2        616.53        669.52        10.23 o
   2  -5   2         75.11         76.19         3.62 o
   3  -5   2         20.18         21.82         2.96 o
   4  -5   2         38.92         35.65         3.70 o
   5  -5   2         16.78         14.50         3.45 o
   6  -5   2         29.01         23.12         3.33 o
   7  -5   2          0.82         -0.84         2.35 o
  -8  -4   2         12.42         23.88         7.70 o
  -7  -4   2          0.10          1.07         2.85 o
  -6  -4   2          3.64          9.30         3.16 o
  -5  -4   2          0.23          1.63         1.78 o
  -4  -4   2        113.06        116.18         4.80 o
  -3  -4   2        182.82        183.48         5.92 o
  -2  -4   2         41.94         41.77         3.55 o
  -1  -4   2          2.56         -2.59         1.72 o
   0  -4   2        101.76        120.67         4.14 o
   1  -4   2        137.80        156.37         6.35 o
   2  -4   2        290.18        292.93         4.89 o
   3  -4   2        202.32        187.32         5.31 o
   4  -4   2         15.71         16.93         2.46 o
   5  -4   2         77.25         65.95         5.40 o
   6  -4   2          8.59          7.92         2.45 o
   7  -4   2          1.98         -0.63         2.03 o
  -8  -3   2         16.82          7.32         5.78 o
  -7  -3   2          2.80          3.16         2.56 o
  -6  -3   2         93.48         94.75         6.64 o
  -5  -3   2          8.52          7.12         2.08 o
  -4  -3   2        945.13        965.92        13.79 o
  -3  -3   2          0.27          0.63         1.29 o
  -2  -3   2         36.11         36.80         2.84 o
  -1  -3   2        429.52        390.13         8.30 o
   0  -3   2       3401.35       3301.62        53.20 o
   1  -3   2        149.68        138.25         3.44 o
   2  -3   2          0.00          3.43         1.16 o
   3  -3   2         12.62         12.57         2.81 o
   4  -3   2         31.56         28.67         2.54 o
   5  -3   2         33.94         40.90         2.85 o
   6  -3   2        113.91        106.40         4.22 o
   7  -3   2          0.99         -2.20         4.06 o
   8  -3   2         38.53         39.31         7.43 o
  -8  -2   2          2.93          1.54         4.62 o
  -7  -2   2          1.68          6.06         3.49 o
  -6  -2   2        168.18        166.60         5.92 o
  -5  -2   2          0.57          0.42         1.53 o
  -4  -2   2       1059.78       1029.28        12.70 o
  -3  -2   2          1.60          2.66         1.37 o
  -2  -2   2        254.98        238.31         5.59 o
  -1  -2   2         45.50         38.32         2.39 o
   0  -2   2          2.68          0.91         0.99 o
   1  -2   2        625.83        575.72         7.43 o
   2  -2   2         22.85         24.70         1.63 o
   3  -2   2          0.92          0.21         1.28 o
   4  -2   2       1182.24       1182.91        16.15 o
   5  -2   2          0.12         -0.96         1.60 o
   6  -2   2        246.61        241.70         9.12 o
   7  -2   2          1.54         13.87        10.01 o
   8  -2   2          6.74         -1.16         8.47 o
  -8  -1   2         70.88         67.80         7.70 o
  -7  -1   2          1.16          3.10         3.39 o
  -6  -1   2          1.23         -0.85         2.01 o
  -5  -1   2         31.02         28.56         3.13 o
  -4  -1   2         51.43         43.08         2.99 o
  -3  -1   2         97.35         80.86         2.17 o
  -2  -1   2        447.26        443.94         5.55 o
  -1  -1   2         24.71         23.16         1.37 o
   0  -1   2      13499.59      13541.50       158.59 o
   1  -1   2         66.79         54.77         2.48 o
   2  -1   2       3360.34       3325.53        37.42 o
   3  -1   2         58.36         44.99         4.09 o
   4  -1   2       3214.32       3263.33        46.56 o
   5  -1   2          0.56         -0.02         2.15 o
   6  -1   2        192.30        196.72         9.94 o
   7  -1   2          1.30          8.09         8.86 o
   8  -1   2         13.12         -3.85         8.86 o
  -8   0   2          4.42          4.54         4.62 o
  -7   0   2          0.02          1.47        11.17 o
  -6   0   2         15.91         16.73         2.96 o
  -5   0   2          7.27          6.35         1.74 o
  -4   0   2        340.35        335.25         8.68 o
  -3   0   2         29.71         41.58         2.55 o
  -2   0   2        320.65        303.40         4.25 o
  -1   0   2        117.47        119.47         1.81 o
   0   0   2       4382.87       4214.43        39.27 o
   1   0   2         10.12          3.69         0.60 o
   2   0   2      44765.55      47560.01       694.16 o
   3   0   2          7.91          6.98         2.07 o
   4   0   2         67.24         66.56         5.84 o
   5   0   2          8.85          6.00         2.38 o
   6   0   2         64.96         51.26         5.09 o
   7   0   2          2.73          9.90         5.55 o
   8   0   2          0.01         11.94        10.01 o
  -8   1   2          1.73          0.05         4.06 o
  -7   1   2          0.43          1.99         2.39 o
  -6   1   2          0.68          1.49         1.95 o
  -5   1   2          0.22          0.56         1.36 o
  -4   1   2        235.60        234.34         4.54 o
  -3   1   2         12.55         16.07         1.34 o
  -2   1   2         19.21         16.65         1.94 o
  -1   1   2          4.82          2.85         0.85 o
   0   1   2      12275.33      11650.50        96.50 o
   1   1   2        261.69        244.83         2.64 o
   2   1   2        516.57        509.95         6.88 o
   3   1   2         87.73         82.11         3.27 o
   4   1   2        309.44        294.74        18.02 o
   5   1   2          2.48          2.29         4.36 o
   6   1   2        343.63        318.36        10.93 o
   7   1   2          7.49          9.26         4.21 o
   8   1   2         31.12         38.14        11.56 o
  -8   2   2          6.86          6.93         5.05 o
  -7   2   2          0.23          0.03         3.00 o
  -6   2   2         57.83         63.59         4.88 o
  -5   2   2         19.93         21.78         1.91 o
  -4   2   2        217.46        203.27         5.10 o
  -3   2   2         28.65         35.24         2.44 o
  -2   2   2          3.98          2.84         1.44 o
  -1   2   2       1547.49       1507.47        16.93 o
   0   2   2        268.81        251.79         3.80 o
   1   2   2          0.10          0.78         0.79 o
   2   2   2         41.73         38.01         2.36 o
   3   2   2          5.96          2.31         0.93 o
   4   2   2        692.18        652.66        14.66 o
   5   2   2          2.85          4.30         2.37 o
   6   2   2          0.02         -4.12         3.51 o
   7   2   2          2.16          4.01         4.61 o
  -8   3   2          3.22          8.09         5.25 o
  -7   3   2          5.99         10.48         2.08 o
  -6   3   2         93.51         93.97         4.91 o
  -5   3   2          1.31          3.40         1.89 o
  -4   3   2          7.57          5.36         1.33 o
  -3   3   2         83.58         98.02         3.68 o
  -2   3   2         42.42         41.21         2.12 o
  -1   3   2         16.81         23.99         2.15 o
   0   3   2        526.88        472.61         7.29 o
   1   3   2       1508.49       1449.96        15.55 o
   2   3   2          0.22         -1.42         1.13 o
   3   3   2        236.89        268.08         5.02 o
   4   3   2        221.82        254.68         5.74 o
   5   3   2         29.35         26.87         2.34 o
   6   3   2         22.65         22.56         2.88 o
   7   3   2          6.95          1.54         3.47 o
   8   3   2         11.87         10.02         4.24 o
  -7   4   2          0.08          1.06         2.17 o
  -6   4   2          0.44         -2.00         2.94 o
  -5   4   2          0.60          1.66         1.92 o
  -4   4   2          8.09          9.77         2.06 o
  -3   4   2          0.67          0.29         1.74 o
  -2   4   2          1.42          2.89         1.39 o
  -1   4   2         92.28         74.72         4.29 o
   0   4   2         13.28         10.16         1.34 o
   1   4   2       1054.55        996.58        14.45 o
   2   4   2       3159.45       3209.31        38.64 o
   3   4   2         78.49         70.29         3.04 o
   4   4   2          3.44          3.05         1.72 o
   5   4   2         29.01         32.96         2.58 o
   6   4   2          1.08         -2.23         2.77 o
   7   4   2          0.00          1.16         4.24 o
   8   4   2          2.20         -3.08         4.62 o
  -7   5   2          3.20          0.83         2.57 o
  -6   5   2          5.31          4.90         2.50 o
  -5   5   2         15.06         14.87         3.24 o
  -4   5   2         32.02         28.90         3.13 o
  -3   5   2          1.15         -0.84         1.75 o
  -2   5   2          3.82          4.38         1.64 o
  -1   5   2         83.51         91.10         5.16 o
   0   5   2       3745.01       3986.40        47.66 o
   1   5   2         25.30         24.25         2.71 o
   2   5   2        163.92        171.61         5.53 o
   3   5   2        227.85        242.83         5.93 o
   4   5   2        107.34        128.89         5.98 o
   5   5   2         56.97         63.12         5.33 o
   6   5   2          6.71         15.79         6.16 o
   7   5   2          0.92         -3.08         4.62 o
   8   5   2          0.81         -0.77         5.39 o
  -6   6   2          1.66         -1.51         2.60 o
  -5   6   2          5.40          5.47         3.01 o
  -4   6   2          0.16          2.10         2.81 o
  -3   6   2         22.57         22.59         3.83 o
  -2   6   2        306.98        342.24         8.89 o
  -1   6   2         52.61         44.11         2.78 o
   0   6   2         68.22         65.98         4.07 o
   1   6   2         16.25          8.25         2.33 o
   2   6   2        582.49        628.29        13.26 o
   3   6   2        149.18        147.79         6.33 o
   4   6   2        107.64        104.05         4.78 o
   5   6   2          0.38         -3.51         2.69 o
   6   6   2          3.70          3.08         6.16 o
   7   6   2         10.39          9.63         7.32 o
   8   6   2          4.79          5.01         6.93 o
  -6   7   2          1.24         -4.16         2.82 o
  -5   7   2          6.93          7.29         3.28 o
  -4   7   2          0.95         -1.51         2.59 o
  -3   7   2          4.88          6.37         2.80 o
  -2   7   2         15.37         16.63         2.74 o
  -1   7   2         57.50         57.68         3.64 o
   0   7   2         82.82         86.78         5.41 o
   1   7   2         69.38         66.21         4.97 o
   2   7   2         37.12         39.37         4.71 o
   3   7   2          1.64          3.35         2.67 o
   4   7   2         14.15         15.54         4.23 o
   5   7   2          9.34          6.43         4.15 o
   6   7   2          3.91         -2.21         4.76 o
   7   7   2         15.62         11.94         5.45 o
   8   7   2        109.82         97.10        10.07 o
  -5   8   2          2.72          0.16         3.38 o
  -4   8   2         15.77         11.04         3.34 o
  -3   8   2          5.30          6.99         3.18 o
  -2   8   2         24.31         24.17         3.23 o
  -1   8   2          3.08          5.03         2.97 o
   0   8   2          7.26          7.65         3.19 o
   1   8   2         12.13         19.58         4.22 o
   2   8   2         47.55         55.81         6.66 o
   3   8   2         40.51         46.15         5.25 o
   4   8   2         15.32         14.25         8.47 o
   5   8   2          8.61          1.54         7.32 o
   6   8   2         62.79         70.88        13.10 o
   7   8   2          4.23          2.31         8.09 o
  -5   9   2          0.18         -3.40         3.80 o
  -4   9   2          1.58         -0.44         4.04 o
  -3   9   2          0.57          3.27         4.05 o
  -2   9   2         30.71         22.87         7.76 o
  -1   9   2          8.97          7.25         4.17 o
   0   9   2         68.85         64.55         8.40 o
   1   9   2          6.76          0.56         3.70 o
   2   9   2        181.09        158.31        10.94 o
   3   9   2         15.12         11.63         7.79 o
   4   9   2          0.13          2.89         5.18 o
   5   9   2          1.56         -0.77         6.93 o
   6   9   2          0.10          3.08         8.09 o
   7   9   2          0.03         -7.32         7.70 o
  -4  10   2         16.45         18.23         5.47 o
  -3  10   2          0.48         -0.85         4.05 o
  -2  10   2          0.33          2.89         6.47 o
  -1  10   2          0.92         -0.10         6.25 o
   0  10   2        267.39        271.01        12.16 o
   1  10   2          2.63          0.17         4.67 o
   2  10   2         18.93         23.93         6.06 o
   3  10   2          6.59         10.95         6.47 o
   4  10   2          1.94         -0.71         6.12 o
   5  10   2          3.26        -10.98         7.32 o
   6  10   2          4.25         16.95        10.40 o
  -2  11   2        113.34        106.99        19.07 o
  -1  11   2          2.33         -0.69         7.07 o
   0  11   2          8.62          4.84         6.41 o
   1  11   2          4.38          4.14         5.39 o
   2  11   2          1.23         11.41         6.93 o
   3  11   2         11.76         13.45         7.12 o
   4  11   2         14.98         19.47         7.57 o
   5  11   2          3.55         19.26        10.79 o
  -1  12   2          6.89          7.59         8.98 o
   0  12   2          7.61         13.64         9.35 o
   1  12   2         12.90         23.46         7.29 o
   2  12   2          0.40          9.90         7.11 o
   3  12   2          3.40          4.08         7.05 o
  -3 -12   3          0.09         -3.04         7.73 o
  -2 -12   3          0.10         -3.88         6.70 o
  -1 -12   3          1.77         21.56         8.26 o
   0 -12   3         16.80         28.70        10.08 o
  -4 -11   3         16.19          9.11         8.22 o
  -3 -11   3          5.60          3.01         7.31 o
  -2 -11   3         36.98         37.96         7.35 o
  -1 -11   3          5.67          8.87         5.65 o
   0 -11   3          0.05          0.76         4.79 o
   1 -11   3          0.20         -2.50         6.81 o
   2 -11   3          0.66         -0.38         7.18 o
  -5 -10   3          2.17          5.95         5.10 o
  -4 -10   3          3.66         10.34        14.11 o
  -3 -10   3          5.34          4.04         9.63 o
  -2 -10   3          0.00         -6.59         4.39 o
  -1 -10   3          1.40          6.99         5.18 o
   0 -10   3         52.65         45.41         8.01 o
   1 -10   3         17.04         12.55         9.82 o
   2 -10   3        128.79        122.31        34.48 o
   3 -10   3          0.09          4.86         5.27 o
   4 -10   3         27.49         32.55         7.52 o
  -6  -9   3          3.64          6.74         5.34 o
  -5  -9   3          2.63          0.37         5.54 o
  -4  -9   3         23.93         18.36         5.07 o
  -3  -9   3          5.53         12.33         3.75 o
  -2  -9   3        139.82        126.92         8.84 o
  -1  -9   3         35.27         39.23         5.84 o
   0  -9   3        547.85        610.01        14.33 o
   1  -9   3          0.52          0.52         2.89 o
   2  -9   3          0.38          3.93         6.52 o
   3  -9   3          0.43          3.29         6.40 o
   4  -9   3          0.00         -0.70         4.81 o
  -7  -8   3          2.36          4.10         5.64 o
  -6  -8   3          2.07          7.47         6.93 o
  -5  -8   3         11.99         22.47         6.47 o
  -4  -8   3         59.35         54.32         7.30 o
  -3  -8   3          2.59          8.06         3.69 o
  -2  -8   3       1766.42       1720.93        27.96 o
  -1  -8   3         35.74         39.03         4.33 o
   0  -8   3        108.54        103.75         6.08 o
   1  -8   3         33.18         40.01         4.09 o
   2  -8   3          1.50         -4.31         2.87 o
   3  -8   3         10.57         10.19         4.95 o
   4  -8   3          1.30          1.48         3.45 o
   5  -8   3          0.02         -0.44         3.72 o
  -7  -7   3          0.64         -2.47         5.20 o
  -6  -7   3          0.04          3.00         4.53 o
  -5  -7   3         58.23         50.13         6.49 o
  -4  -7   3       1145.01       1134.89        22.45 o
  -3  -7   3         28.65         34.43         4.60 o
  -2  -7   3        142.21        138.85         7.13 o
  -1  -7   3         31.50         31.47         3.24 o
   0  -7   3         27.31         28.86         3.05 o
   1  -7   3          4.28          3.60         2.08 o
   2  -7   3          0.01          1.86         2.16 o
   3  -7   3         24.31         34.25         7.73 o
   4  -7   3          0.95         -3.44         3.01 o
   5  -7   3          2.62          4.58         3.50 o
   6  -7   3         28.36         22.22         6.00 o
  -8  -6   3          1.08          8.47         8.47 o
  -7  -6   3         16.08         13.50         5.03 o
  -6  -6   3        236.11        214.47        13.49 o
  -5  -6   3         26.81         34.36         4.53 o
  -4  -6   3        132.62        142.16         7.64 o
  -3  -6   3         45.37         49.85         4.32 o
  -2  -6   3         69.16         55.43         6.01 o
  -1  -6   3         99.34        119.18         5.58 o
   0  -6   3        102.54         74.03         4.45 o
   1  -6   3         33.25         35.05         2.91 o
   2  -6   3          3.44          5.19         2.02 o
   3  -6   3          1.26          0.81         2.34 o
   4  -6   3         25.08         33.53         4.04 o
   5  -6   3          0.28          2.06         3.14 o
   6  -6   3          5.43          8.11         3.71 o
  -8  -5   3         23.31         28.12         8.86 o
  -7  -5   3          3.11          4.59         3.78 o
  -6  -5   3         37.75         47.05         6.12 o
  -5  -5   3          1.73          0.04         2.67 o
  -4  -5   3         17.41         20.04         2.52 o
  -3  -5   3        120.05        124.81         8.67 o
  -2  -5   3          0.19          2.59         3.73 o
  -1  -5   3        181.19        179.95         6.73 o
   0  -5   3        132.84        127.44         5.02 o
   1  -5   3         46.49         54.51         3.68 o
   2  -5   3         71.85         63.89         4.66 o
   3  -5   3         97.24         99.63         5.18 o
   4  -5   3          5.68          5.26         3.36 o
   5  -5   3          0.77         -4.00         2.67 o
   6  -5   3         30.98         32.22         4.49 o
   7  -5   3          1.17         -1.89         2.41 o
  -8  -4   3          7.70          3.47         6.16 o
  -7  -4   3          0.15         -2.38         3.13 o
  -6  -4   3          7.41          3.56         3.25 o
  -5  -4   3          0.41         -2.75         1.83 o
  -4  -4   3          3.82         -0.25         1.86 o
  -3  -4   3         60.98         61.48         3.64 o
  -2  -4   3       1500.22       1498.95        27.75 o
  -1  -4   3        214.15        192.42         6.34 o
   0  -4   3        268.10        303.54         9.26 o
   1  -4   3        122.63        122.34         4.48 o
   2  -4   3          2.68          3.22         1.72 o
   3  -4   3          1.50          2.29         1.79 o
   4  -4   3         22.26         22.92         2.55 o
   5  -4   3          9.71          8.81         2.88 o
   6  -4   3          0.96         -1.99         2.63 o
   7  -4   3          2.87          1.87         2.90 o
  -8  -3   3          0.57         -1.93         5.78 o
  -7  -3   3          5.07          1.82         2.89 o
  -6  -3   3        159.03        163.19         9.94 o
  -5  -3   3          1.71         -1.37         1.66 o
  -4  -3   3        533.56        580.58        12.09 o
  -3  -3   3        166.72        147.44         4.47 o
  -2  -3   3        278.14        280.68         8.16 o
  -1  -3   3         39.82         38.88         3.17 o
   0  -3   3        319.92        333.48         9.10 o
   1  -3   3         34.50         38.79         2.43 o
   2  -3   3         44.17         37.02         2.00 o
   3  -3   3        134.83        125.28         4.00 o
   4  -3   3          2.11          1.85         1.86 o
   5  -3   3          3.16          4.81         1.99 o
   6  -3   3         12.91          7.44         5.19 o
   7  -3   3          0.01         -5.98         5.40 o
   8  -3   3         83.48         67.35         9.10 o
  -8  -2   3          9.71          5.78         5.78 o
  -7  -2   3          1.04          2.91         3.76 o
  -6  -2   3        163.42        166.24         6.41 o
  -5  -2   3         24.67         21.88         2.81 o
  -4  -2   3        747.81        776.67        13.81 o
  -3  -2   3         36.78         38.93         4.01 o
  -2  -2   3          0.19          0.37         2.27 o
  -1  -2   3        704.42        695.50        10.76 o
   0  -2   3        241.28        257.08         7.23 o
   1  -2   3          4.47          5.59         1.34 o
   2  -2   3         20.62         13.47         1.51 o
   3  -2   3          5.75          0.75         1.21 o
   4  -2   3          1.48         -1.24         1.98 o
   5  -2   3         47.34         45.17         3.45 o
   6  -2   3        746.98        675.37        32.21 o
   7  -2   3          8.30          2.70         8.86 o
   8  -2   3          1.75          4.24         9.63 o
  -8  -1   3         12.28         10.79         5.39 o
  -7  -1   3          0.16         -2.17         2.78 o
  -6  -1   3         84.96         87.95         4.43 o
  -5  -1   3         11.98         12.82         1.98 o
  -4  -1   3         31.03         32.34         2.30 o
  -3  -1   3          4.55          4.47         1.40 o
  -2  -1   3        370.14        374.84         5.80 o
  -1  -1   3        523.27        488.29         6.58 o
   0  -1   3       2987.15       2900.00        32.29 o
   1  -1   3          2.29          4.14         1.50 o
   2  -1   3         33.20         39.15         1.75 o
   3  -1   3          0.15          0.02         1.36 o
   4  -1   3       5112.25       5313.19        66.71 o
   5  -1   3          1.63          1.75         2.67 o
   6  -1   3         43.27         44.09         5.50 o
   7  -1   3          1.39         -5.01         5.39 o
   8  -1   3          3.62          1.93         9.63 o
  -8   0   3         16.05         14.78         5.13 o
  -7   0   3          1.58          0.58         3.21 o
  -6   0   3         14.60         18.60         2.73 o
  -5   0   3         25.30         23.93         2.17 o
  -4   0   3          3.23          3.82         1.52 o
  -3   0   3         57.83         57.02         2.52 o
  -2   0   3       1041.18       1027.15        11.60 o
  -1   0   3        377.82        351.97         4.06 o
   0   0   3          9.01          7.03         1.02 o
   1   0   3         21.86         24.04         0.93 o
   2   0   3      10912.11      10915.30        95.53 o
   3   0   3         11.50         16.47         1.78 o
   4   0   3        758.35        752.55        11.56 o
   5   0   3          8.39          9.02         2.85 o
   6   0   3        240.14        235.80         9.96 o
   7   0   3          8.87         17.33         9.24 o
   8   0   3          2.14          4.24         8.47 o
  -8   1   3          4.89          8.64         5.05 o
  -7   1   3          9.72          7.79         3.02 o
  -6   1   3          6.25          8.21         1.94 o
  -5   1   3         39.88         50.02         3.53 o
  -4   1   3         49.58         52.74         2.75 o
  -3   1   3         14.21          9.46         1.61 o
  -2   1   3        154.12        160.23         4.65 o
  -1   1   3       2445.73       2318.34        20.11 o
   0   1   3       4541.25       4256.41        33.21 o
   1   1   3          6.98          3.58         0.73 o
   2   1   3        216.59        199.08         2.98 o
   3   1   3          0.04          2.22         1.19 o
   4   1   3        503.76        533.04         9.26 o
   5   1   3          3.67          1.89         2.42 o
   6   1   3         54.09         36.83         4.69 o
   7   1   3          2.35         -6.30         4.44 o
   8   1   3         13.91          1.54         8.47 o
  -8   2   3          4.70          4.83         5.59 o
  -7   2   3          1.74          2.11         2.18 o
  -6   2   3          0.13         -1.46         1.95 o
  -5   2   3         37.84         38.02         3.03 o
  -4   2   3        349.69        358.00         9.28 o
  -3   2   3        235.90        216.12         8.89 o
  -2   2   3         42.08         51.20         2.43 o
  -1   2   3        230.88        203.77         3.96 o
   0   2   3         68.93         53.12         2.21 o
   1   2   3        824.48        738.77         7.04 o
   2   2   3         58.29         49.36         1.70 o
   3   2   3        156.24        147.48         3.40 o
   4   2   3         63.24         62.54         2.73 o
   5   2   3         39.92         38.96         3.55 o
   6   2   3         41.02         37.62         3.64 o
   7   2   3          0.46         23.11         8.47 o
  -7   3   3          2.56          0.45         1.87 o
  -6   3   3        128.31        126.41         5.91 o
  -5   3   3          9.56          7.48         1.87 o
  -4   3   3          4.77          3.87         1.92 o
  -3   3   3         32.65         36.56         2.61 o
  -2   3   3         51.75         48.98         4.35 o
  -1   3   3         11.62         13.21         1.85 o
   0   3   3        451.86        474.43         8.00 o
   1   3   3        525.54        484.10         7.46 o
   2   3   3        372.15        365.59         4.84 o
   3   3   3        145.47        139.93         3.66 o
   4   3   3        167.13        160.41         4.55 o
   5   3   3         11.23         17.69         2.29 o
   6   3   3        157.26        154.60         5.40 o
   7   3   3          0.07         -2.31         3.08 o
   8   3   3          5.84          6.16         4.24 o
  -7   4   3          0.07          0.46         2.57 o
  -6   4   3          3.97          4.10         2.28 o
  -5   4   3          0.37          2.57         2.12 o
  -4   4   3         23.28         21.44         1.99 o
  -3   4   3        200.95        195.31         6.55 o
  -2   4   3        642.59        603.61         9.74 o
  -1   4   3          2.77          4.92         1.78 o
   0   4   3         34.10         43.03         2.79 o
   1   4   3          2.46         -0.89         1.61 o
   2   4   3       1396.83       1427.44        16.28 o
   3   4   3         30.30         26.75         2.77 o
   4   4   3        410.20        427.89         6.94 o
   5   4   3          0.59         -0.89         1.56 o
   6   4   3         10.52         10.66         3.45 o
   7   4   3          1.17          1.54         4.62 o
   8   4   3          1.02         -6.93         4.62 o
  -7   5   3          0.50          1.70         2.68 o
  -6   5   3          0.25         -3.38         2.25 o
  -5   5   3          2.14          3.14         2.40 o
  -4   5   3         42.90         46.58         4.25 o
  -3   5   3         10.87         10.14         2.91 o
  -2   5   3         94.80        106.37         3.77 o
  -1   5   3          4.73          0.22         1.63 o
   0   5   3        195.49        232.71         6.00 o
   1   5   3          0.47         -0.53         1.80 o
   2   5   3        407.84        457.21         7.63 o
   3   5   3          6.15          8.82         2.18 o
   4   5   3        288.77        290.60         7.42 o
   5   5   3          0.00         -2.11         2.43 o
   6   5   3          3.12         -1.08         4.06 o
   7   5   3          0.76          5.01         5.39 o
   8   5   3          2.42          5.40         4.33 o
  -6   6   3          3.06          7.25         3.13 o
  -5   6   3          0.52          4.31         2.84 o
  -4   6   3          8.22          5.76         2.52 o
  -3   6   3         71.46         64.81         4.36 o
  -2   6   3         17.35         23.80         2.46 o
  -1   6   3          1.87          0.21         1.52 o
   0   6   3        702.39        760.72        13.26 o
   1   6   3          9.56          3.73         2.15 o
   2   6   3         88.07         94.35         4.89 o
   3   6   3         17.93         15.75         2.72 o
   4   6   3          7.81          6.00         2.46 o
   5   6   3          0.90         -2.34         3.01 o
   6   6   3          8.37          5.59         4.36 o
   7   6   3          0.69         -0.26         4.49 o
   8   6   3          3.19         -0.58         4.63 o
  -6   7   3         37.38         33.20         4.77 o
  -5   7   3         24.59         25.73         4.20 o
  -4   7   3         66.90         62.55         4.98 o
  -3   7   3          2.10          3.87         2.43 o
  -2   7   3          9.09         11.56         2.42 o
  -1   7   3         69.70         70.91         3.68 o
   0   7   3          0.01         -0.53         2.24 o
   1   7   3         53.58         48.25         4.02 o
   2   7   3         37.56         40.52         3.74 o
   3   7   3          6.71          5.10         1.82 o
   4   7   3         53.07         42.47         5.61 o
   5   7   3          0.68         11.45         4.76 o
   6   7   3          4.22          4.24         4.63 o
   7   7   3          1.42          4.62         7.32 o
   8   7   3         58.69         50.08        10.79 o
  -5   8   3          2.20          4.11         3.63 o
  -4   8   3         10.49          8.21         3.25 o
  -3   8   3         13.41         11.01         3.11 o
  -2   8   3         26.29         16.90         3.18 o
  -1   8   3         16.49         16.48         3.67 o
   0   8   3          1.24         -2.33         2.76 o
   1   8   3         24.09         12.22         3.50 o
   2   8   3          3.85          6.21         3.59 o
   3   8   3          5.73          7.12         3.24 o
   4   8   3         46.81         45.55         5.47 o
   5   8   3         17.77         15.79         8.09 o
   6   8   3          9.21          9.24         7.70 o
   7   8   3          0.01         -8.86         6.93 o
  -4   9   3          0.02          1.99         3.93 o
  -3   9   3          0.81          5.63         4.02 o
  -2   9   3          5.40          0.57         9.24 o
  -1   9   3         28.85         24.44         4.93 o
   0   9   3         85.93         77.61         7.17 o
   1   9   3         31.30         32.62         5.41 o
   2   9   3         75.35         62.13         9.92 o
   3   9   3          2.01          0.54         4.23 o
   4   9   3          0.00         -6.91         4.61 o
   5   9   3          0.24          2.31         7.70 o
   6   9   3          0.14          1.54         8.09 o
   7   9   3          1.96          6.55         8.86 o
  -4  10   3          3.63         11.33         4.88 o
  -3  10   3          0.72         -0.84         4.10 o
  -2  10   3          1.98         -0.38         5.04 o
  -1  10   3          0.72          7.36         7.90 o
   0  10   3         98.00        102.98         8.41 o
   1  10   3          1.67          5.21         5.01 o
   2  10   3         20.85         17.30         5.88 o
   3  10   3         31.95         23.64         7.67 o
   4  10   3         10.11         14.02        10.40 o
   5  10   3          5.05         23.11        10.79 o
   6  10   3         37.87         33.90        11.94 o
  -2  11   3         33.11         31.88        14.06 o
  -1  11   3          0.02         -9.99         6.74 o
   0  11   3          0.06          6.60         6.34 o
   1  11   3          6.00          4.48         5.25 o
   2  11   3          0.19          7.02         5.72 o
   3  11   3         13.63         28.67         8.40 o
   4  11   3         24.08         29.73         8.79 o
   5  11   3          0.12         -1.16         8.09 o
  -1  12   3          0.48         -5.12         8.05 o
   0  12   3          0.47         -6.69         7.49 o
   1  12   3          5.97         18.98         6.68 o
   2  12   3         12.17         22.83        12.90 o
   3  12   3          2.08         21.44         8.62 o
  -2 -12   4          2.84          3.83         7.48 o
  -1 -12   4          0.31          5.96         5.88 o
   0 -12   4         19.18         39.46        11.28 o
  -4 -11   4          0.00          0.29         5.70 o
  -3 -11   4          0.36         -8.79         6.55 o
  -2 -11   4         28.21         35.74         7.71 o
  -1 -11   4          0.08          7.82         5.37 o
   0 -11   4          1.21         10.99         5.79 o
   1 -11   4          2.12          6.54         8.16 o
   2 -11   4          1.28          4.01        15.02 o
  -5 -10   4          1.29          6.73         8.47 o
  -4 -10   4          2.54          9.88         6.36 o
  -3 -10   4          0.82         -2.39         4.77 o
  -2 -10   4          6.32         14.18         5.87 o
  -1 -10   4          1.05          0.23         4.67 o
   0 -10   4          2.57          1.05         4.74 o
   1 -10   4          4.78          5.07         7.02 o
   2 -10   4        134.61        144.11        15.66 o
   3 -10   4         10.38          1.22         5.13 o
  -6  -9   4          0.66         -5.35         4.90 o
  -5  -9   4          1.00         -4.33         4.88 o
  -4  -9   4         17.96         17.30         6.26 o
  -3  -9   4         17.29         20.28         4.37 o
  -2  -9   4          9.65          7.36         4.11 o
  -1  -9   4          1.29          0.55         2.76 o
   0  -9   4        692.31        714.26        16.01 o
   1  -9   4          3.03          9.01         3.10 o
   2  -9   4          5.08         -3.54         5.97 o
   3  -9   4          0.80         -1.69         6.84 o
   4  -9   4          0.02          1.42         4.76 o
  -7  -8   4          5.65         13.16         6.11 o
  -6  -8   4         32.76         41.06         7.67 o
  -5  -8   4          2.68         -4.86         4.53 o
  -4  -8   4         18.48         16.97         4.99 o
  -3  -8   4          1.70         -3.17         3.22 o
  -2  -8   4       1462.50       1544.21        29.28 o
  -1  -8   4         30.51         35.19         4.71 o
   0  -8   4          1.67          3.64         2.73 o
   1  -8   4         26.13         25.84         3.79 o
   2  -8   4         31.53         30.27         4.67 o
   3  -8   4          3.69         -3.29         6.77 o
   4  -8   4         13.10         13.69         5.61 o
   5  -8   4          0.95         -1.55         3.86 o
  -7  -7   4          1.81          3.00         4.81 o
  -6  -7   4          4.18         -0.10         4.26 o
  -5  -7   4          2.02          4.36         4.00 o
  -4  -7   4        687.55        677.99        19.27 o
  -3  -7   4         38.11         41.91         5.00 o
  -2  -7   4          0.01         -0.73         2.66 o
  -1  -7   4          0.67         -1.88         2.09 o
   0  -7   4        383.25        404.03         9.70 o
   1  -7   4          4.67          5.07         2.06 o
   2  -7   4         26.57         25.11         4.04 o
   3  -7   4         19.59         16.47         4.00 o
   4  -7   4          0.59         -1.33         3.50 o
   5  -7   4          0.60          0.46         3.29 o
   6  -7   4          6.34          5.25         4.10 o
  -7  -6   4         17.47         13.45         5.18 o
  -6  -6   4         67.12         57.66         7.63 o
  -5  -6   4          3.39          5.38         3.25 o
  -4  -6   4          3.29          3.55         3.03 o
  -3  -6   4          4.63          1.60         2.88 o
  -2  -6   4        173.56        160.32         7.95 o
  -1  -6   4        121.08        118.96         6.87 o
   0  -6   4         23.93         28.02         3.36 o
   1  -6   4         14.35         11.69         2.51 o
   2  -6   4          3.60          3.66         2.03 o
   3  -6   4          3.96          2.86         1.72 o
   4  -6   4          4.24          4.31         2.83 o
   5  -6   4          0.83          2.34         3.44 o
   6  -6   4         28.04         27.93         4.80 o
  -8  -5   4         10.47         10.95         4.62 o
  -7  -5   4          3.21          1.89         4.81 o
  -6  -5   4          3.19         -2.54         3.20 o
  -5  -5   4          9.40          9.22         3.50 o
  -4  -5   4          7.49          6.60         2.30 o
  -3  -5   4          9.48          4.71         2.97 o
  -2  -5   4          4.40          2.40         3.56 o
  -1  -5   4         48.73         52.24         4.41 o
   0  -5   4         56.11         40.53         6.21 o
   1  -5   4         35.47         37.80         3.38 o
   2  -5   4        152.49        148.54         6.41 o
   3  -5   4         42.55         42.91         2.50 o
   4  -5   4         20.78         24.67         3.50 o
   5  -5   4          1.89          5.34         3.17 o
   6  -5   4         28.54         21.07         7.01 o
   7  -5   4          0.27          0.70         2.72 o
  -8  -4   4          1.20          5.11         3.89 o
  -7  -4   4          0.08         -0.31         3.42 o
  -6  -4   4          7.73          6.01         3.20 o
  -5  -4   4          1.09         -2.31         2.17 o
  -4  -4   4         27.37         31.96         3.59 o
  -3  -4   4          0.04          0.54         2.06 o
  -2  -4   4          4.19         -1.13         2.63 o
  -1  -4   4        103.40        114.00         5.62 o
   0  -4   4        369.95        378.21        10.82 o
   1  -4   4         25.15         25.99         3.16 o
   2  -4   4         54.04         56.59         3.88 o
   3  -4   4         14.93         12.50         1.74 o
   4  -4   4         57.04         73.36         7.80 o
   5  -4   4         29.65         20.22         3.72 o
   6  -4   4          0.26         -0.41         2.85 o
   7  -4   4          6.87          7.86         3.14 o
  -8  -3   4         13.42         16.02         3.85 o
  -7  -3   4          3.84          3.21         3.13 o
  -6  -3   4          4.74          4.25         2.99 o
  -5  -3   4          1.86          1.14         3.54 o
  -4  -3   4        163.26        190.65         5.84 o
  -3  -3   4        134.14        144.13         4.75 o
  -2  -3   4       1686.34       1748.86        30.99 o
  -1  -3   4        156.15        167.92         5.61 o
   0  -3   4        137.20        113.63         5.86 o
   1  -3   4         24.97         24.59         2.35 o
   2  -3   4        995.78        996.34        12.82 o
   3  -3   4          3.08         -0.56         1.31 o
   4  -3   4         29.17         26.69         2.23 o
   5  -3   4          0.73          4.84         2.63 o
   6  -3   4          1.38          0.54         2.56 o
   7  -3   4         19.95         17.67         4.49 o
   8  -3   4        106.02         70.33        19.26 o
  -8  -2   4          1.23          3.85         6.16 o
  -7  -2   4          0.16          3.98         3.13 o
  -6  -2   4          3.22          5.75         3.00 o
  -5  -2   4          0.62          1.39         4.63 o
  -4  -2   4       1080.81       1165.15        19.31 o
  -3  -2   4          0.56          2.18         1.95 o
  -2  -2   4        320.77        337.81         7.76 o
  -1  -2   4        184.29        179.85         5.62 o
   0  -2   4         47.66         45.82         3.81 o
   1  -2   4        374.70        348.95         6.14 o
   2  -2   4        573.86        569.77         7.37 o
   3  -2   4          1.90         -1.68         1.68 o
   4  -2   4         51.68         63.76         2.67 o
   5  -2   4          9.76          9.09         2.06 o
   6  -2   4        822.35        785.34        23.51 o
   7  -2   4          2.03          0.64         5.70 o
   8  -2   4         12.73        -10.21        20.99 o
  -8  -1   4          1.75          0.77         5.01 o
  -7  -1   4         14.26         13.49         2.80 o
  -6  -1   4        205.66        199.67         6.41 o
  -5  -1   4         11.70         15.14         2.28 o
  -4  -1   4          0.03          0.71         1.96 o
  -3  -1   4          5.77          5.66         1.66 o
  -2  -1   4        526.36        506.38        14.07 o
  -1  -1   4        164.17        157.25         3.61 o
   0  -1   4       2617.44       2556.82        31.37 o
   1  -1   4          0.01          1.26         0.97 o
   2  -1   4         76.27         77.17         2.37 o
   3  -1   4         98.12        103.63         3.58 o
   4  -1   4       2575.03       2639.74        31.59 o
   5  -1   4         15.23         17.37         2.50 o
   6  -1   4         40.76         43.60         9.82 o
   7  -1   4          3.09         19.64         9.63 o
   8  -1   4         99.78         93.23        17.72 o
  -8   0   4         14.23          7.63         4.84 o
  -7   0   4          1.74          0.26         1.91 o
  -6   0   4          0.01         -0.37         1.80 o
  -5   0   4         14.91         15.71         2.24 o
  -4   0   4         14.79         18.93         2.16 o
  -3   0   4        298.72        307.89         5.81 o
  -2   0   4       1369.01       1379.12        15.29 o
  -1   0   4       1319.29       1115.11        11.80 o
   0   0   4          2.59          2.11         1.12 o
   1   0   4         75.89         60.51         1.60 o
   2   0   4       1448.55       1448.37        14.37 o
   3   0   4          8.22          8.77         1.11 o
   4   0   4        594.71        627.25         9.80 o
   5   0   4         66.09         78.46         3.78 o
   6   0   4        322.63        311.31        10.70 o
   7   0   4          1.16         -3.47         7.32 o
   8   0   4         16.90          2.31         8.47 o
  -8   1   4          0.03          1.42         6.16 o
  -7   1   4          0.09          1.19         1.98 o
  -6   1   4          0.06         -0.90         1.79 o
  -5   1   4         27.60         25.84         2.56 o
  -4   1   4          4.22          2.63         1.60 o
  -3   1   4        145.50        136.08         3.92 o
  -2   1   4       1399.21       1338.13        14.97 o
  -1   1   4        432.93        461.42         5.78 o
   0   1   4        277.33        291.47         4.29 o
   1   1   4       3078.83       2926.65        23.10 o
   2   1   4          7.46          8.20         1.12 o
   3   1   4         78.22         73.86         3.20 o
   4   1   4        437.14        456.42         8.33 o
   5   1   4          3.18          3.37         1.84 o
   6   1   4          0.12         -1.47         2.69 o
   7   1   4          0.49         -7.32         7.70 o
   8   1   4          1.31          7.70        10.01 o
  -8   2   4          3.17         -2.53         4.62 o
  -7   2   4         15.61         14.98         2.32 o
  -6   2   4         29.76         33.64         3.35 o
  -5   2   4         36.70         37.36         2.96 o
  -4   2   4        289.78        302.85         6.40 o
  -3   2   4         80.56         71.70         5.01 o
  -2   2   4          0.07          2.74         1.40 o
  -1   2   4        129.06        148.66         3.34 o
   0   2   4        931.44        884.89        10.34 o
   1   2   4         52.49         56.82         2.04 o
   2   2   4         92.41         97.24         2.92 o
   3   2   4        364.16        349.25         5.17 o
   4   2   4        145.96        158.50         4.48 o
   5   2   4        149.28        149.15         4.50 o
   6   2   4         20.01         17.24         4.30 o
   7   2   4          1.20         -7.32         6.55 o
  -7   3   4          0.57         -0.29         2.26 o
  -6   3   4         55.70         61.41         3.89 o
  -5   3   4         24.73         21.82         2.94 o
  -4   3   4         54.28         61.00         3.61 o
  -3   3   4        237.74        277.17         7.04 o
  -2   3   4         22.92         28.47         2.27 o
  -1   3   4        495.87        518.37         8.76 o
   0   3   4       1122.88       1062.41        14.78 o
   1   3   4         39.72         43.71         1.91 o
   2   3   4        362.30        361.56         4.93 o
   3   3   4         33.16         50.35         2.38 o
   4   3   4        152.69        142.25         6.37 o
   5   3   4          0.36          2.86         1.51 o
   6   3   4        179.76        173.78        10.01 o
   7   3   4         10.09         11.94         4.24 o
   8   3   4          8.57         10.40         3.27 o
  -7   4   4          0.26          4.56         2.46 o
  -6   4   4         25.53         21.87         3.22 o
  -5   4   4          0.12         -0.41         1.87 o
  -4   4   4          2.88          4.29         2.23 o
  -3   4   4        215.77        217.77         5.54 o
  -2   4   4        321.00        284.67         6.33 o
  -1   4   4          1.47          0.00         1.75 o
   0   4   4         10.78         10.16         2.09 o
   1   4   4        311.53        322.26         6.38 o
   2   4   4         90.91         90.90         3.03 o
   3   4   4         84.66         81.62         2.97 o
   4   4   4        882.39        869.66        11.25 o
   5   4   4          5.24          6.00         1.58 o
   6   4   4         32.33         34.50         3.72 o
   7   4   4          0.12         -1.84         3.12 o
   8   4   4          0.22          1.54         5.01 o
  -7   5   4          0.19         -1.43         2.58 o
  -6   5   4          1.30          5.08         2.87 o
  -5   5   4         28.88         33.52         3.82 o
  -4   5   4         25.22         25.28         3.47 o
  -3   5   4         42.16         40.50         3.14 o
  -2   5   4         56.76         54.59         3.59 o
  -1   5   4        174.84        151.70         5.32 o
   0   5   4         40.23         42.82         2.38 o
   1   5   4        202.19        190.62         6.47 o
   2   5   4       1114.19       1229.57        16.67 o
   3   5   4        121.44        117.92         4.72 o
   4   5   4        107.04        109.01         8.64 o
   5   5   4          0.02         -1.24         2.10 o
   6   5   4         23.31         20.04         4.35 o
   7   5   4         11.85         10.40         6.16 o
   8   5   4          3.35          4.62         5.78 o
  -6   6   4         10.18          8.01         3.59 o
  -5   6   4          2.52          3.52         2.96 o
  -4   6   4          0.33         -3.25         2.16 o
  -3   6   4          5.80          7.20         2.02 o
  -2   6   4         11.17          6.62         2.06 o
  -1   6   4        138.65        132.90         4.45 o
   0   6   4        102.60        100.30         4.71 o
   1   6   4          1.58         -0.56         2.05 o
   2   6   4         48.91         54.37         4.26 o
   3   6   4         85.26         98.76         5.87 o
   4   6   4         73.40         83.55         4.29 o
   5   6   4         22.49         24.13         3.58 o
   6   6   4          0.87          0.50         4.43 o
   7   6   4         10.58          0.15         5.03 o
   8   6   4          2.47          4.24         6.55 o
  -6   7   4         19.31         19.66         4.12 o
  -5   7   4          3.24          4.89         3.36 o
  -4   7   4         32.91         39.06         4.42 o
  -3   7   4         19.74         15.72         2.52 o
  -2   7   4          3.64          5.61         2.18 o
  -1   7   4         83.62         87.66         3.97 o
   0   7   4         30.69         30.66         3.47 o
   1   7   4         14.55         11.94         2.82 o
   2   7   4          3.31          2.69         2.33 o
   3   7   4         56.47         62.45         2.78 o
   4   7   4          1.06         -1.03         2.17 o
   5   7   4          6.92          0.93         3.41 o
   6   7   4         12.35         25.81         8.47 o
   7   7   4          2.69          6.16         6.93 o
  -5   8   4          0.82          0.52         3.92 o
  -4   8   4         26.38         28.13         4.61 o
  -3   8   4         10.66          5.51         3.31 o
  -2   8   4        135.32        149.89         6.34 o
  -1   8   4         29.87         18.57         2.70 o
   0   8   4        193.62        195.36         8.49 o
   1   8   4        178.73        159.92         8.07 o
   2   8   4         24.87         29.11         4.37 o
   3   8   4         34.32         26.57         4.14 o
   4   8   4         75.16         83.18         9.37 o
   5   8   4          1.24         -3.85         6.93 o
   6   8   4         13.28         31.59        10.40 o
   7   8   4          0.77          1.16         8.09 o
  -4   9   4          2.40          4.62         4.19 o
  -3   9   4          6.83          2.36         3.93 o
  -2   9   4          0.09         -2.73         4.73 o
  -1   9   4          1.78          5.29         3.67 o
   0   9   4          0.06          0.52         3.33 o
   1   9   4          0.89         -0.27         3.38 o
   2   9   4        459.70        411.07        13.05 o
   3   9   4         19.20         13.42         5.10 o
   4   9   4        116.54         99.82        18.11 o
   5   9   4         16.99         14.25         9.24 o
   6   9   4          4.67          4.24         8.47 o
   7   9   4          5.90         15.02         9.63 o
  -3  10   4          1.68         -0.87         4.24 o
  -2  10   4         33.38         43.41        10.15 o
  -1  10   4          1.90         -8.61         5.74 o
   0  10   4         29.24         29.08         6.71 o
   1  10   4          2.69          2.52         4.83 o
   2  10   4         81.04         67.19         8.38 o
   3  10   4          1.34         12.97        11.36 o
   4  10   4         92.80         85.87        11.40 o
   5  10   4          3.10          2.70         8.47 o
  -2  11   4         12.94         25.16         9.10 o
  -1  11   4          9.72         14.43         8.16 o
   0  11   4        100.91        104.56        10.35 o
   1  11   4          1.78          4.35         5.53 o
   2  11   4          8.14         16.86         6.14 o
   3  11   4          3.33         -0.39         8.86 o
   4  11   4         17.12         18.83         8.67 o
   5  11   4          2.04          3.08         9.24 o
   0  12   4          1.73          4.41         8.43 o
   1  12   4          0.04          4.09         5.58 o
   2  12   4          0.69         12.42         8.05 o
   3  12   4          0.80         -2.15         7.40 o
  -4 -11   5          0.53          3.56         5.81 o
  -3 -11   5          0.50         -6.13         6.47 o
  -2 -11   5         32.24         43.05         8.38 o
  -1 -11   5          0.04          1.85         5.31 o
   0 -11   5          1.57          6.19         8.00 o
   1 -11   5          1.82          5.42         7.84 o
   2 -11   5          6.88          9.06         8.50 o
  -5 -10   5          0.43          3.85        10.01 o
  -4 -10   5          7.89         22.75         8.33 o
  -3 -10   5          2.81          8.29         5.90 o
  -2 -10   5          5.12         -1.68         4.27 o
  -1 -10   5          0.27          3.42         5.44 o
   0 -10   5          0.08         -1.87         5.37 o
   1 -10   5          4.90          7.81         7.49 o
   2 -10   5        153.06        134.04        14.98 o
   3 -10   5          0.01          0.97         5.21 o
  -6  -9   5          6.62          4.77         5.63 o
  -5  -9   5          0.01          4.50         5.85 o
  -4  -9   5         83.92         94.77         9.43 o
  -3  -9   5          2.98          2.48         3.76 o
  -2  -9   5         33.54         44.69         6.19 o
  -1  -9   5          0.20         -0.95         2.92 o
   0  -9   5        576.91        590.13        15.97 o
   1  -9   5          2.11          3.33         3.66 o
   2  -9   5        160.76        184.44        12.35 o
   3  -9   5          1.08          2.10         4.67 o
   4  -9   5         30.15         26.71         6.68 o
  -6  -8   5         97.75        115.62        11.83 o
  -5  -8   5          4.34          1.36         4.71 o
  -4  -8   5         57.12         67.07         7.54 o
  -3  -8   5          2.83          3.71         3.61 o
  -2  -8   5        255.18        240.32        11.55 o
  -1  -8   5         13.36         11.84         3.50 o
   0  -8   5        498.94        482.39        12.17 o
   1  -8   5          2.35          1.73         2.64 o
   2  -8   5        241.10        250.00        12.69 o
   3  -8   5          0.31          5.12         4.61 o
   4  -8   5          4.08         -3.07         5.99 o
   5  -8   5          0.02         -6.83         4.55 o
  -7  -7   5          1.67          6.03         5.37 o
  -6  -7   5         14.15         19.39         6.12 o
  -5  -7   5          8.96         14.04         6.93 o
  -4  -7   5          0.03         -1.55         3.92 o
  -3  -7   5         26.16         24.49         4.50 o
  -2  -7   5        277.43        254.57         9.96 o
  -1  -7   5          1.16         -0.97         2.64 o
   0  -7   5        307.80        283.16        11.87 o
   1  -7   5          5.99          7.89         2.71 o
   2  -7   5          4.19          6.13         2.52 o
   3  -7   5         10.20          4.38         4.07 o
   4  -7   5          5.77         11.61         3.90 o
   5  -7   5          2.84          3.70         3.82 o
   6  -7   5          0.00         -4.21         3.64 o
  -7  -6   5          2.53          7.37         4.62 o
  -6  -6   5         21.80         19.90         5.81 o
  -5  -6   5         10.27         13.45         4.28 o
  -4  -6   5         75.24         74.31         6.05 o
  -3  -6   5         22.50         10.55         3.36 o
  -2  -6   5         55.93         55.78         6.29 o
  -1  -6   5          0.32          0.52         2.82 o
   0  -6   5        138.17        124.17        10.82 o
   1  -6   5         14.05         10.07         2.65 o
   2  -6   5          8.50          7.77         2.86 o
   3  -6   5          5.62          6.49         2.21 o
   4  -6   5         13.84         15.83         4.08 o
   5  -6   5          4.35          2.44         3.34 o
   6  -6   5          3.13         -0.78         3.73 o
  -8  -5   5          8.12          5.84         4.31 o
  -7  -5   5          8.50         10.02         6.93 o
  -6  -5   5          1.01          1.04         3.91 o
  -5  -5   5         12.65         16.54         3.72 o
  -4  -5   5         48.09         57.78         5.32 o
  -3  -5   5          4.99          8.23         3.17 o
  -2  -5   5         12.95         10.97         4.77 o
  -1  -5   5         44.45         56.45         6.17 o
   0  -5   5          4.57          9.94         2.80 o
   1  -5   5         51.51         61.98         3.75 o
   2  -5   5         69.50         70.78         4.98 o
   3  -5   5         11.71         10.82         3.02 o
   4  -5   5          2.79          7.04         3.12 o
   5  -5   5         17.72         11.80         6.12 o
   6  -5   5         10.89          4.88         3.40 o
   7  -5   5          1.95          4.71         3.55 o
  -8  -4   5          0.03         -2.36         5.97 o
  -7  -4   5          0.40          1.18         3.89 o
  -6  -4   5          7.25          4.77         3.26 o
  -5  -4   5          1.77          3.91         2.43 o
  -4  -4   5          2.46         -3.59         2.39 o
  -3  -4   5         60.16         49.70         4.76 o
  -2  -4   5        313.04        309.17        10.02 o
  -1  -4   5        581.45        614.86        12.97 o
   0  -4   5       3099.93       3240.73        54.55 o
   1  -4   5          4.04          3.51         1.83 o
   2  -4   5         12.26         19.13         3.63 o
   3  -4   5          3.78          2.26         1.73 o
   4  -4   5         55.77         60.49         5.02 o
   5  -4   5         15.92         17.05         4.04 o
   6  -4   5         11.96         13.75         3.74 o
   7  -4   5          2.01          1.37         4.84 o
  -8  -3   5          1.43          0.13         3.06 o
  -7  -3   5          1.57          1.20         3.61 o
  -6  -3   5          2.18          0.92         2.87 o
  -5  -3   5         37.96         42.76         3.83 o
  -4  -3   5          1.95         -1.03         2.25 o
  -3  -3   5          0.28          0.74         1.83 o
  -2  -3   5       3864.74       4268.58        69.04 o
  -1  -3   5          6.70          8.27         2.55 o
   0  -3   5        223.92        247.05         8.25 o
   1  -3   5        687.16        714.16        11.93 o
   2  -3   5        452.22        441.37         7.24 o
   3  -3   5         80.14         64.72         3.19 o
   4  -3   5        134.57        127.97         4.60 o
   5  -3   5          9.73         10.83         4.71 o
   6  -3   5          9.89         11.29         5.41 o
   7  -3   5          0.02         -3.99         4.75 o
   8  -3   5         89.08         68.72        28.70 o
  -8  -2   5         10.52          7.38         3.32 o
  -7  -2   5          3.79         -0.20         4.62 o
  -6  -2   5          0.76          2.79         3.51 o
  -5  -2   5         49.20         63.32         6.17 o
  -4  -2   5       1049.99       1094.83        19.01 o
  -3  -2   5        252.43        269.54         6.29 o
  -2  -2   5          6.55          8.51         2.90 o
  -1  -2   5        199.06        189.25         6.01 o
   0  -2   5       1295.61       1311.50        24.10 o
   1  -2   5         91.19         90.66         3.89 o
   2  -2   5        536.43        579.34         8.51 o
   3  -2   5        101.62        121.36         3.80 o
   4  -2   5         11.13          7.59         1.80 o
   5  -2   5          5.22          7.33         1.75 o
   6  -2   5        114.71        116.54         6.03 o
   7  -2   5          0.08         -5.18         5.67 o
   8  -2   5         91.08         66.91        28.89 o
  -8  -1   5          4.78          6.55         6.16 o
  -7  -1   5          8.67          3.78         3.42 o
  -6  -1   5         33.01         29.88         3.33 o
  -5  -1   5         33.19         31.52         3.26 o
  -4  -1   5          3.54          4.06         1.94 o
  -3  -1   5         86.78         73.72         3.56 o
  -2  -1   5       1247.80       1328.69        16.67 o
  -1  -1   5        537.99        440.54         7.20 o
   0  -1   5       1581.70       1539.82        23.09 o
   1  -1   5        805.60        711.34         8.62 o
   2  -1   5         84.09        102.82         2.54 o
   3  -1   5          5.98         11.13         1.48 o
   4  -1   5         59.20         73.35         2.89 o
   5  -1   5          0.59         -0.10         1.30 o
   6  -1   5        382.42        392.93        15.19 o
   7  -1   5         15.84         19.65         9.63 o
   8  -1   5        104.88         93.24        17.72 o
  -8   0   5          5.74          6.58         5.25 o
  -7   0   5         10.23          8.21         3.42 o
  -6   0   5          1.97          4.37         2.29 o
  -5   0   5          1.55         -0.32         2.33 o
  -4   0   5         26.07         25.76         2.55 o
  -3   0   5        264.03        258.58         8.38 o
  -2   0   5         39.70         47.25         3.27 o
  -1   0   5        730.82        720.24         9.06 o
   0   0   5          6.69          3.91         1.70 o
   1   0   5        106.87         93.17         2.14 o
   2   0   5        504.09        509.15         5.68 o
   3   0   5        391.03        382.26         5.48 o
   4   0   5        368.29        362.68         5.62 o
   5   0   5          0.61          0.98         1.50 o
   6   0   5        260.88        265.02        11.82 o
   7   0   5          0.21         -0.77         7.32 o
   8   0   5          0.02         -4.62         7.70 o
  -8   1   5          0.25          0.33         4.84 o
  -7   1   5          0.75          3.26         2.48 o
  -6   1   5          5.92          6.97         2.38 o
  -5   1   5         21.60         19.59         2.54 o
  -4   1   5        198.67        191.06         5.28 o
  -3   1   5          4.44          2.92         1.53 o
  -2   1   5        201.36        212.79         4.17 o
  -1   1   5        788.32        737.32         9.28 o
   0   1   5         89.70         97.70         2.92 o
   1   1   5       1137.44       1125.17        10.58 o
   2   1   5        241.37        261.23         3.77 o
   3   1   5        137.57        134.33         3.06 o
   4   1   5         51.61         48.33         2.12 o
   5   1   5         30.52         31.62         2.85 o
   6   1   5         33.63         39.90         4.88 o
   7   1   5          0.71         -1.54         7.70 o
  -8   2   5          0.24         -4.69         5.06 o
  -7   2   5          8.07          8.02         3.58 o
  -6   2   5         91.54         87.66         4.98 o
  -5   2   5         27.83         25.58         3.06 o
  -4   2   5          2.77          4.52         1.98 o
  -3   2   5          0.32          2.03         1.55 o
  -2   2   5        922.95        911.10        13.73 o
  -1   2   5         81.00         97.09         3.35 o
   0   2   5        232.71        228.35         5.23 o
   1   2   5        296.90        291.36         4.70 o
   2   2   5        333.22        302.11         4.08 o
   3   2   5        166.35        150.77         5.45 o
   4   2   5         66.06         62.56         2.53 o
   5   2   5          1.72          0.66         1.86 o
   6   2   5         11.51         10.56         1.96 o
   7   2   5          1.68         -0.50         2.86 o
   8   2   5         12.04         19.65         3.85 o
  -7   3   5          0.15          0.74         2.31 o
  -6   3   5          8.70          7.73         2.86 o
  -5   3   5          0.48         -4.36         3.03 o
  -4   3   5        516.59        506.31        12.94 o
  -3   3   5        191.21        195.49         5.71 o
  -2   3   5         87.38         80.30         4.24 o
  -1   3   5         32.68         30.90         2.79 o
   0   3   5        757.88        789.58        10.14 o
   1   3   5        145.56        155.05         3.38 o
   2   3   5        591.87        588.17         7.34 o
   3   3   5        143.09        135.59         3.20 o
   4   3   5          0.31          0.75         1.40 o
   5   3   5         71.99         66.98         4.15 o
   6   3   5        192.72        196.34        11.58 o
   7   3   5          0.84          1.16         4.24 o
   8   3   5          3.10         10.79         4.24 o
  -7   4   5          8.48          9.49         2.90 o
  -6   4   5         51.59         41.21         4.04 o
  -5   4   5          0.04          1.38         2.44 o
  -4   4   5          0.01          0.23         2.28 o
  -3   4   5          8.16          4.01         3.04 o
  -2   4   5        131.29        121.30         4.54 o
  -1   4   5        326.54        331.76         7.41 o
   0   4   5         15.11         16.30         2.40 o
   1   4   5        482.85        511.85         7.49 o
   2   4   5        138.93        126.63         4.45 o
   3   4   5        131.64        125.99         4.39 o
   4   4   5        530.52        555.79         8.99 o
   5   4   5          3.94          5.58         1.63 o
   6   4   5          0.49          5.92         3.84 o
   7   4   5          2.93          8.86         5.39 o
   8   4   5         19.00         21.19         6.16 o
  -7   5   5          3.20          6.15         3.01 o
  -6   5   5         11.65         12.74         3.39 o
  -5   5   5         10.67          6.18         2.83 o
  -4   5   5          0.01         -0.49         2.08 o
  -3   5   5          1.36         -1.82         1.83 o
  -2   5   5         22.37         24.54         2.69 o
  -1   5   5         20.17         19.55         2.70 o
   0   5   5         18.48         14.43         2.52 o
   1   5   5          0.00         -1.07         1.60 o
   2   5   5        690.36        716.22        11.50 o
   3   5   5         56.34         51.85         2.99 o
   4   5   5         80.02         80.43         4.07 o
   5   5   5         58.86         67.86         4.27 o
   6   5   5         69.29         58.81         7.02 o
   7   5   5          9.76          0.77         6.16 o
   8   5   5          1.81          3.85         5.78 o
  -6   6   5         25.15         22.96         4.19 o
  -5   6   5         44.58         46.70         4.78 o
  -4   6   5          0.10          1.40         2.79 o
  -3   6   5         38.57         43.41         3.55 o
  -2   6   5        314.09        304.72         8.00 o
  -1   6   5          9.22          7.26         2.08 o
   0   6   5          0.36         -0.77         1.20 o
   1   6   5          9.17          5.70         1.83 o
   2   6   5         72.13         73.43         4.14 o
   3   6   5          0.00          0.09         1.41 o
   4   6   5         77.19         79.00         4.08 o
   5   6   5          1.14          0.83         2.50 o
   6   6   5          2.44          6.84         4.61 o
   7   6   5          8.65         -1.16         6.93 o
   8   6   5          4.47          9.24         7.32 o
  -6   7   5          0.01         -0.42         3.49 o
  -5   7   5          0.00          0.00         3.33 o
  -4   7   5        691.51        700.47        15.62 o
  -3   7   5         74.82         77.36         4.52 o
  -2   7   5        113.40        116.56         4.98 o
  -1   7   5        105.08         99.09         4.78 o
   0   7   5         22.00         23.77         3.11 o
   1   7   5        103.21         83.02         4.71 o
   2   7   5          4.49          3.67         2.34 o
   3   7   5         23.44         22.48         3.54 o
   4   7   5          7.60          4.75         2.50 o
   5   7   5          0.18          1.65         2.91 o
   6   7   5         13.24          9.24         7.70 o
   7   7   5          0.14          0.00         6.55 o
  -5   8   5          8.79          2.99         4.12 o
  -4   8   5          7.49         12.57         4.60 o
  -3   8   5         18.67         15.56         3.73 o
  -2   8   5        351.01        344.59         9.23 o
  -1   8   5          0.23          2.28         2.47 o
   0   8   5        275.25        281.71         9.36 o
   1   8   5          3.46          5.76         3.70 o
   2   8   5          5.78         10.67         3.33 o
   3   8   5         10.33          3.28         3.17 o
   4   8   5          3.08          3.55         5.47 o
   5   8   5         20.81         12.71         7.70 o
   6   8   5         40.70         37.37        10.40 o
   7   8   5          0.57         -9.24         6.16 o
  -4   9   5          0.08         -1.33         4.02 o
  -3   9   5         13.35         14.94         4.76 o
  -2   9   5          4.27         -6.18         4.12 o
  -1   9   5          1.60          1.55         3.50 o
   0   9   5        181.64        170.76         8.87 o
   1   9   5          1.66          7.60         4.14 o
   2   9   5        290.37        293.43        10.46 o
   3   9   5          1.04         -1.92         3.76 o
   4   9   5         14.25          8.32         7.90 o
   5   9   5          0.08          5.39         8.09 o
   6   9   5          3.33          3.47         8.86 o
  -3  10   5          0.22          0.71         4.04 o
  -2  10   5          6.38          9.46         7.76 o
   0  10   5          8.96         11.89         5.53 o
   1  10   5          2.60          8.51         4.25 o
   2  10   5        223.92        218.26        13.53 o
   3  10   5          2.75         -0.96         5.70 o
   4  10   5         56.46         41.14         9.21 o
   5  10   5          4.15         21.57        10.79 o
   6  10   5         62.55         66.65        14.64 o
  -2  11   5         10.11         14.62         8.55 o
  -1  11   5         19.60         20.04         9.12 o
   0  11   5         44.39         48.85         9.82 o
   1  11   5          0.01          5.88         5.61 o
   2  11   5          4.04          9.79         7.13 o
   3  11   5          3.76          4.19         7.03 o
   4  11   5          0.16          2.34         6.55 o
   5  11   5          3.42         15.41        10.02 o
   0  12   5          0.62         -5.28         9.24 o
   1  12   5          0.41          6.96         5.64 o
   2  12   5          0.55          1.31         7.19 o
   3  12   5          0.01          5.78         8.33 o
  -3 -11   6          2.09          2.06         5.46 o
  -2 -11   6          0.85         -1.82         5.31 o
  -1 -11   6          2.07         -0.74         5.76 o
   0 -11   6          0.00         -6.44        10.21 o
   1 -11   6         12.40         19.17        11.17 o
  -5 -10   6          4.84          0.39        10.79 o
  -4 -10   6          0.20         -0.04         6.75 o
  -3 -10   6          0.17          3.21         6.93 o
  -2 -10   6         14.43         13.74         5.18 o
  -1 -10   6         21.82         24.92         6.19 o
   0 -10   6          1.59          5.44         5.49 o
   1 -10   6          0.07          2.30         7.57 o
   2 -10   6         44.44         46.20        10.58 o
   3 -10   6         13.69         21.96         6.64 o
  -6  -9   6          0.55          4.24         5.72 o
  -5  -9   6          4.11         15.30         6.74 o
  -4  -9   6          8.11         12.39         5.49 o
  -3  -9   6         25.34         28.59         8.33 o
  -2  -9   6          0.10         -2.85         4.51 o
  -1  -9   6          6.90          7.38         2.88 o
   0  -9   6         62.24         63.64         8.37 o
   1  -9   6         35.27         35.68         5.16 o
   2  -9   6        424.83        436.66        16.92 o
   3  -9   6          5.94         10.50         5.04 o
   4  -9   6         45.31         49.87         8.49 o
  -6  -8   6          9.83         18.33         6.74 o
  -5  -8   6          4.62         -2.58         5.34 o
  -4  -8   6          2.68          7.11         8.94 o
  -3  -8   6          5.86          9.04         3.93 o
  -2  -8   6         11.59         10.39         4.56 o
  -1  -8   6         10.12         -0.28         4.50 o
   0  -8   6       1005.29       1006.20        18.90 o
   1  -8   6         11.21          8.42         3.20 o
   2  -8   6        260.84        271.91        13.21 o
   3  -8   6          0.54          1.81         4.36 o
   4  -8   6         17.01         15.06         5.63 o
   5  -8   6          6.97          3.52         5.32 o
  -7  -7   6          2.95          6.33         7.90 o
  -6  -7   6         52.10         57.69         8.58 o
  -5  -7   6          0.74          2.15         4.70 o
  -4  -7   6         96.14        116.53         9.19 o
  -3  -7   6         11.09         16.57         4.28 o
  -2  -7   6       1429.56       1435.33        31.62 o
  -1  -7   6         81.74         68.83         6.95 o
   0  -7   6         72.62         76.95         5.63 o
   1  -7   6          5.64          4.38         2.94 o
   2  -7   6         99.60         99.28         6.64 o
   3  -7   6          6.04          0.31         2.83 o
   4  -7   6          5.18         12.88         4.26 o
   5  -7   6          6.75          6.62         4.04 o
   6  -7   6          5.79          2.23         3.84 o
  -7  -6   6          0.20         -1.26         5.20 o
  -6  -6   6          3.62          6.77         4.62 o
  -5  -6   6         39.25         37.06         4.99 o
  -4  -6   6         11.59          4.38         5.39 o
  -3  -6   6          3.45          6.58         3.60 o
  -2  -6   6        249.33        225.94        10.38 o
  -1  -6   6          3.76          3.93         3.09 o
   0  -6   6        636.54        556.23        17.35 o
   1  -6   6        120.43        116.78         5.49 o
   2  -6   6        168.18        168.04         7.70 o
   3  -6   6         70.92         76.78         5.21 o
   4  -6   6         42.68         38.11         5.90 o
   5  -6   6          7.98          4.37         3.51 o
   6  -6   6          9.88         11.13         5.73 o
  -7  -5   6          1.65          2.80         4.06 o
  -6  -5   6          3.47          8.86         4.63 o
  -5  -5   6          4.81          6.12         3.17 o
  -4  -5   6          0.51         -0.92         2.93 o
  -3  -5   6          3.21          0.90         2.89 o
  -2  -5   6        147.76        166.87        12.62 o
  -1  -5   6          0.01         -3.20         3.06 o
   0  -5   6          4.02          2.50         2.56 o
   1  -5   6        119.61        133.69         7.24 o
   2  -5   6        802.27        802.26        16.29 o
   3  -5   6         71.11         82.26         6.75 o
   4  -5   6        431.48        485.99        13.66 o
   5  -5   6         42.82         42.74         5.89 o
   6  -5   6          3.41          1.42         3.44 o
   7  -5   6          0.25          1.58         3.56 o
  -8  -4   6          2.12          6.07         4.20 o
  -7  -4   6          2.75          1.19         4.33 o
  -6  -4   6          2.71          6.08         3.73 o
  -5  -4   6         14.54         12.85         3.17 o
  -4  -4   6        171.90        187.97         6.90 o
  -3  -4   6         15.46         18.34         3.63 o
  -2  -4   6          9.91         12.37         4.28 o
  -1  -4   6          1.23          7.47         2.55 o
   0  -4   6        801.61        927.42        20.34 o
   1  -4   6          0.01          2.54         2.18 o
   2  -4   6        102.99        109.16         4.97 o
   3  -4   6         21.63         16.63         2.67 o
   4  -4   6         26.30         22.43         3.17 o
   5  -4   6          5.61          8.47         6.81 o
   6  -4   6         29.38         35.08         4.69 o
   7  -4   6         31.22         34.18         5.17 o
  -8  -3   6          2.79          5.75         3.67 o
  -7  -3   6         34.64         35.62         5.92 o
  -6  -3   6        110.70         99.42         7.21 o
  -5  -3   6         87.22        105.04         6.89 o
  -4  -3   6          0.05         -0.28         3.20 o
  -3  -3   6        102.60        107.32         5.34 o
  -2  -3   6       1589.90       1726.65        31.77 o
  -1  -3   6        185.69        184.60         6.72 o
   0  -3   6        246.58        229.60         8.44 o
   1  -3   6         55.58         62.24         3.72 o
   2  -3   6        179.93        201.79         4.71 o
   3  -3   6          6.70          4.99         1.71 o
   4  -3   6          4.11          4.41         2.52 o
   5  -3   6          7.39          9.19         3.10 o
   6  -3   6         15.45         13.88         4.81 o
   7  -3   6          0.19         -1.51         2.46 o
  -8  -2   6          0.38          0.39         6.16 o
  -7  -2   6          0.72          1.20         3.61 o
  -6  -2   6          5.55          2.20         3.70 o
  -5  -2   6          7.07          1.70         2.87 o
  -4  -2   6          2.31         -0.50         2.41 o
  -3  -2   6        359.35        354.50         8.72 o
  -2  -2   6          0.16         -1.45         2.30 o
  -1  -2   6        731.16        736.23        13.96 o
   0  -2   6       3921.97       3933.61        63.69 o
   1  -2   6        559.03        567.33        11.40 o
   2  -2   6         78.41         80.15         3.15 o
   3  -2   6         13.54         11.28         1.74 o
   4  -2   6         17.20         19.66         2.19 o
   5  -2   6          0.06         -2.02         1.97 o
   6  -2   6          6.97          7.23         3.70 o
   7  -2   6          1.11         -4.25        14.06 o
   8  -2   6        139.98        108.92        40.84 o
  -8  -1   6         21.03         24.01         4.36 o
  -7  -1   6         19.83         14.75         4.33 o
  -6  -1   6         11.64          6.48         2.85 o
  -5  -1   6          0.35         -0.31         2.37 o
  -4  -1   6        194.45        194.03         5.95 o
  -3  -1   6          2.27          1.02         1.67 o
  -2  -1   6          4.13          5.37         2.41 o
  -1  -1   6        144.57        124.64         4.00 o
   0  -1   6        414.60        430.78         9.41 o
   1  -1   6        470.07        479.37         7.16 o
   2  -1   6        261.21        255.56         5.07 o
   3  -1   6        168.21        166.58         4.29 o
   4  -1   6         94.12        101.80         5.28 o
   5  -1   6         14.55         12.45         1.91 o
   6  -1   6        498.99        499.15        12.34 o
   7  -1   6          2.05          8.14         4.88 o
   8  -1   6         10.60          1.73        10.59 o
  -8   0   6         10.22         13.56         4.43 o
  -7   0   6          0.38          1.05         3.48 o
  -6   0   6          5.26          2.55         2.43 o
  -5   0   6         63.33         77.24         4.42 o
  -4   0   6          2.62          3.71         2.31 o
  -3   0   6         11.40         16.28         2.13 o
  -2   0   6          6.58          4.21         1.48 o
  -1   0   6        171.45        201.77         4.14 o
   0   0   6        526.62        476.06         8.25 o
   1   0   6          0.84          1.31         1.19 o
   2   0   6        345.52        362.46         6.75 o
   3   0   6         47.43         61.28         2.62 o
   4   0   6        873.66        916.40        14.75 o
   5   0   6         56.95         62.96         2.64 o
   6   0   6         23.72         27.79         2.21 o
   7   0   6          9.51          3.85         8.09 o
   8   0   6         24.25         41.60        13.48 o
  -8   1   6          8.34          2.97         3.18 o
  -7   1   6         13.23         12.02         4.19 o
  -6   1   6          3.82          3.42         2.35 o
  -5   1   6          4.26          6.07         2.34 o
  -4   1   6         62.98         64.80         4.16 o
  -3   1   6        652.03        663.61        11.57 o
  -2   1   6         26.33         32.77         2.90 o
  -1   1   6       1336.20       1382.60        16.45 o
   0   1   6       1229.87       1247.62        14.02 o
   1   1   6          6.66          3.45         1.80 o
   2   1   6        280.39        270.63         4.34 o
   3   1   6          3.70          3.48         1.11 o
   4   1   6          7.99          8.19         1.47 o
   5   1   6          0.19          1.27         1.30 o
   6   1   6         41.47         35.63         2.68 o
   7   1   6         16.84         19.95        10.40 o
  -7   2   6          6.17          5.36         3.27 o
  -6   2   6          9.43          9.12         2.79 o
  -5   2   6        126.98        123.06         5.68 o
  -4   2   6          8.61          9.43         2.16 o
  -3   2   6        407.98        382.00         8.02 o
  -2   2   6       2156.00       2204.46        27.08 o
  -1   2   6        427.08        428.99         7.13 o
   0   2   6          2.25          2.70         1.39 o
   1   2   6       2762.06       2776.66        28.49 o
   2   2   6         97.56         99.77         2.87 o
   3   2   6        180.30        187.86         4.00 o
   4   2   6        368.57        366.36         6.45 o
   5   2   6          0.44         -0.31         1.56 o
   6   2   6          2.39          2.13         2.23 o
   7   2   6          9.93          9.24         3.85 o
   8   2   6         28.65         41.60         5.39 o
  -7   3   6          0.58         -3.00         2.93 o
  -6   3   6          4.12          1.98         3.32 o
  -5   3   6         22.76         19.04         2.90 o
  -4   3   6        153.08        144.75         5.49 o
  -3   3   6        141.19        159.84         5.49 o
  -2   3   6        214.08        223.16         5.84 o
  -1   3   6       3135.42       3290.06        36.21 o
   0   3   6        156.69        169.00         4.19 o
   1   3   6       1890.67       1969.85        20.09 o
   2   3   6        344.62        314.93         5.11 o
   3   3   6        185.13        186.63         3.96 o
   4   3   6          7.75         10.91         1.80 o
   5   3   6          9.65          6.85         1.98 o
   6   3   6         46.44         44.42         4.65 o
   7   3   6          0.01          2.70         4.24 o
   8   3   6         25.09         23.11         5.78 o
  -7   4   6         15.38         10.17         3.24 o
  -6   4   6         25.02         26.45         4.41 o
  -5   4   6          4.28          3.64         2.32 o
  -4   4   6         17.69         16.01         3.21 o
  -3   4   6          2.79          0.54         2.04 o
  -2   4   6        127.48        119.24         5.17 o
  -1   4   6        151.85        143.37         8.70 o
   0   4   6        863.21        857.80        12.29 o
   1   4   6        860.01        912.31        12.17 o
   2   4   6        222.87        227.74         5.20 o
   3   4   6       1213.34       1255.36        16.69 o
   4   4   6        223.61        248.84         5.81 o
   5   4   6         16.79         18.09         2.62 o
   6   4   6         88.31         84.47         6.22 o
   7   4   6          8.82          2.31         5.01 o
   8   4   6         16.95         13.10         6.16 o
  -6   5   6         20.28         22.04         4.15 o
  -5   5   6          5.60          7.96         3.69 o
  -4   5   6         50.54         46.46         4.15 o
  -3   5   6         17.90         20.22         2.79 o
  -2   5   6          3.99          4.64         2.13 o
  -1   5   6          0.62          3.03         2.23 o
   0   5   6          4.03          7.59         1.87 o
   1   5   6        108.84        101.00         6.45 o
   2   5   6          3.29          1.96         1.88 o
   3   5   6          3.69          2.63         2.12 o
   4   5   6          8.81         12.89         2.31 o
   5   5   6        239.31        222.82         6.95 o
   6   5   6         90.67         90.86         7.32 o
   7   5   6         21.63         15.41         6.55 o
   8   5   6          0.00          6.55         6.16 o
  -6   6   6         65.83         76.26         6.18 o
  -5   6   6          0.06          2.16         2.94 o
  -4   6   6         31.05         31.19         6.43 o
  -3   6   6          0.54          1.19         2.45 o
  -2   6   6          0.25          0.04         2.21 o
  -1   6   6        194.46        187.52         6.83 o
   0   6   6          0.40          4.21         2.40 o
   1   6   6          0.28         -0.29         1.55 o
   2   6   6         54.57         59.07         3.88 o
   3   6   6          7.18          3.80         2.40 o
   4   6   6          0.86          1.32         2.10 o
   5   6   6         14.34         14.52         3.21 o
   6   6   6          1.46          2.00         3.54 o
   7   6   6          7.08         16.56         7.32 o
   8   6   6          0.14         -3.47         6.55 o
  -5   7   6          7.41         13.09         3.80 o
  -4   7   6         43.31         41.84         4.61 o
  -3   7   6         11.67         16.56         2.90 o
  -2   7   6         38.15         47.58         3.82 o
  -1   7   6         22.03         18.06         2.55 o
   0   7   6         51.88         56.06         4.19 o
   1   7   6         25.35         25.89         2.92 o
   2   7   6        331.77        335.16         8.38 o
   3   7   6          6.77          9.80         3.05 o
   4   7   6         19.11         18.41         2.82 o
   5   7   6          5.08          2.50         3.12 o
   6   7   6          0.11          8.47         6.93 o
   7   7   6          1.99          0.39         6.93 o
  -5   8   6         12.34         26.89         5.72 o
  -4   8   6        237.01        238.53        12.10 o
  -3   8   6         15.62         12.84         4.27 o
  -2   8   6        110.47         99.94         6.86 o
  -1   8   6         32.92         42.45         4.11 o
   0   8   6       1296.30       1298.54        26.53 o
   1   8   6          7.81          3.12         2.92 o
   2   8   6        582.70        582.84        13.99 o
   3   8   6          9.13         10.91         3.65 o
   4   8   6          2.08         -3.45         3.85 o
   5   8   6         14.32         13.11        14.64 o
   6   8   6        134.06        123.68        16.18 o
   7   8   6          2.54         -4.62         7.32 o
  -4   9   6          0.11         -6.02         4.01 o
  -3   9   6          8.85         11.35         4.64 o
  -2   9   6          0.72          1.47         5.05 o
  -1   9   6          0.97          3.09         3.26 o
   0   9   6         10.15          8.44         3.75 o
   1   9   6          4.28          3.72         3.19 o
   2   9   6        241.47        240.89        10.13 o
   3   9   6          0.44          6.03         4.36 o
   4   9   6        935.24        933.42        26.42 o
   5   9   6          1.11          6.93         8.47 o
   6   9   6         29.57         29.66        10.79 o
  -3  10   6          2.12          1.76         5.50 o
  -2  10   6         10.42         -2.13         7.02 o
  -1  10   6          5.35          7.36         9.82 o
   0  10   6          0.51          0.60         5.39 o
   1  10   6         23.60         30.90         6.82 o
   2  10   6        121.56        105.39         8.86 o
   3  10   6          3.88          6.09         5.37 o
   4  10   6          0.01         13.11         7.34 o
   5  10   6          5.62         10.40         9.24 o
   6  10   6         89.65         80.52        15.02 o
  -2  11   6          0.05          9.72         8.50 o
  -1  11   6          1.09          3.47         8.03 o
   0  11   6         10.16         15.01         6.16 o
   1  11   6          0.00          2.09         9.86 o
   2  11   6          3.65          1.70         5.24 o
   3  11   6          0.43          2.50        11.36 o
   4  11   6          1.24          9.21         7.68 o
   5  11   6          0.41          0.39         8.09 o
   0  12   6          2.47         15.32         9.10 o
   1  12   6          0.18         14.35        15.64 o
   2  12   6          0.28         10.46         8.14 o
   3  12   6          0.07         -3.82         7.61 o
  -3 -11   7          0.79          2.77         6.10 o
  -2 -11   7          0.28          2.96         8.28 o
  -1 -11   7          4.57          7.83         6.22 o
   0 -11   7          8.48         17.60        17.53 o
   1 -11   7          3.51          9.63         8.72 o
  -4 -10   7          9.24          9.86         8.03 o
  -3 -10   7         16.84         23.09         8.60 o
  -2 -10   7          9.05          0.96         4.59 o
  -1 -10   7          8.94          6.50         6.00 o
   0 -10   7         30.58         42.72         5.87 o
   1 -10   7          0.18          2.33         5.00 o
   2 -10   7          5.47         10.46         8.55 o
   3 -10   7          0.27         -4.20         7.16 o
  -5  -9   7          2.30          2.38         5.43 o
  -4  -9   7         35.25         38.66         9.49 o
  -3  -9   7          0.51         18.10        11.94 o
  -2  -9   7        112.72        114.83        10.41 o
  -1  -9   7         32.51         38.93         4.68 o
   0  -9   7         22.68         27.63         4.79 o
   1  -9   7          2.44          1.97         4.71 o
   2  -9   7        346.87        337.86        16.11 o
   3  -9   7          1.25          1.88         4.86 o
   4  -9   7          4.20          3.67         6.31 o
  -6  -8   7         65.64         53.02         9.15 o
  -5  -8   7          0.08          0.51         5.70 o
  -4  -8   7        406.96        442.52        16.82 o
  -3  -8   7         19.38         21.05         6.00 o
  -2  -8   7          2.78          0.03         5.84 o
  -1  -8   7          1.64         -1.86         5.64 o
   0  -8   7        196.82        204.27         9.40 o
   1  -8   7         21.48         19.91         7.23 o
   2  -8   7          9.39          7.00         4.71 o
   3  -8   7         21.66         30.91         6.26 o
   4  -8   7         71.49         77.80         8.87 o
   5  -8   7          0.02         -7.72         5.15 o
  -7  -7   7          0.52          2.15         4.98 o
  -6  -7   7          0.82          0.68         5.31 o
  -5  -7   7          1.01         -6.09         6.74 o
  -4  -7   7         84.88         94.14        10.89 o
  -3  -7   7         28.95         29.08         6.47 o
  -2  -7   7        364.01        388.62        14.62 o
  -1  -7   7         31.58         27.10         5.36 o
   0  -7   7        490.47        490.65        15.00 o
   1  -7   7         53.94         63.75         6.40 o
   2  -7   7        126.10        129.26        12.67 o
   3  -7   7          8.15         13.16         3.98 o
   4  -7   7         55.89         66.48         6.50 o
   5  -7   7          2.98          7.25         4.45 o
  -7  -6   7          6.15          3.70         5.06 o
  -6  -6   7         13.71         15.46         5.55 o
  -5  -6   7          6.73          1.82         6.74 o
  -4  -6   7          1.08          0.99         3.38 o
  -3  -6   7          0.39         -1.76         4.95 o
  -2  -6   7          0.41          2.58         3.85 o
  -1  -6   7         17.90         12.48         4.84 o
   0  -6   7        513.50        490.62        15.12 o
   1  -6   7         42.24         34.96         3.45 o
   2  -6   7       1119.30       1166.01        36.19 o
   3  -6   7         27.51         29.45         3.89 o
   4  -6   7        148.14        165.23        10.38 o
   5  -6   7          1.46          1.76         3.80 o
   6  -6   7         11.17         11.45         4.53 o
  -7  -5   7          5.17         11.50         5.26 o
  -6  -5   7          7.70          3.81         4.71 o
  -5  -5   7         21.44         26.92         4.33 o
  -4  -5   7          3.22         -1.38         4.86 o
  -3  -5   7          7.27          4.52         3.45 o
  -2  -5   7        150.83        158.04         9.24 o
  -1  -5   7          0.05          0.58         4.11 o
   0  -5   7        134.85        113.86         7.89 o
   1  -5   7        141.48        140.53         7.06 o
   2  -5   7         55.82         61.15         4.92 o
   3  -5   7         51.86         52.39         4.55 o
   4  -5   7         10.72         12.71         2.77 o
   5  -5   7         27.61         28.55         6.16 o
   6  -5   7         95.19        108.06         8.45 o
   7  -5   7         12.72         10.07         4.26 o
  -7  -4   7         18.87         16.43         5.09 o
  -6  -4   7         11.59         11.11         4.18 o
  -5  -4   7         60.74         65.12         7.45 o
  -4  -4   7        250.47        278.46        11.47 o
  -3  -4   7         15.07         24.94         4.15 o
  -2  -4   7          0.88         -0.52         3.09 o
  -1  -4   7          3.43          9.95         3.03 o
   0  -4   7        372.99        356.83        11.64 o
   1  -4   7         70.07         76.36         4.59 o
   2  -4   7        382.72        409.48         8.46 o
   3  -4   7         13.09         16.09         2.21 o
   4  -4   7        144.67        149.98         7.21 o
   5  -4   7          5.62          4.73         4.21 o
   6  -4   7          7.86          5.77         6.90 o
   7  -4   7          5.31         -1.07         6.54 o
  -8  -3   7          2.48         10.14         4.81 o
  -7  -3   7          0.04         -5.13         3.42 o
  -6  -3   7          4.97         10.40         3.90 o
  -5  -3   7         72.87         59.19         5.69 o
  -4  -3   7        114.96        115.65        11.88 o
  -3  -3   7        458.28        469.54        12.89 o
  -2  -3   7        143.47        133.24        15.28 o
  -1  -3   7         17.39         21.05         3.42 o
   0  -3   7        837.49        965.10        20.66 o
   1  -3   7        115.38        124.78         8.07 o
   2  -3   7        478.98        454.97         8.48 o
   3  -3   7         32.23         25.33         3.04 o
   4  -3   7          6.93          7.63         2.00 o
   5  -3   7          3.30          3.62         2.45 o
   6  -3   7          0.77          4.47         3.69 o
   7  -3   7          0.51         -1.62         3.43 o
  -8  -2   7          0.64          0.28         3.62 o
  -7  -2   7          5.90         -1.10         7.13 o
  -6  -2   7         38.60         35.32         5.81 o
  -5  -2   7          0.09         -2.64         2.80 o
  -4  -2   7         29.94         26.51         3.39 o
  -3  -2   7         29.61         44.73         3.41 o
  -2  -2   7       1784.26       1891.61        29.56 o
  -1  -2   7       1180.47       1298.14        19.48 o
   0  -2   7        245.51        271.44         9.31 o
   1  -2   7        600.61        659.62        12.06 o
   2  -2   7         37.02         31.87         2.53 o
   3  -2   7         37.93         46.16         3.22 o
   4  -2   7         35.68         53.00         3.03 o
   5  -2   7          0.52          1.34         2.09 o
   6  -2   7          2.17         -0.63         3.18 o
   7  -2   7          0.21         -1.24         2.48 o
   8  -2   7        103.53         69.51        13.29 o
  -8  -1   7         13.66         14.97         4.77 o
  -7  -1   7          0.51         -0.80         3.47 o
  -6  -1   7         21.90         23.12         4.27 o
  -5  -1   7         13.39         11.12         3.48 o
  -4  -1   7          0.76         -2.31         1.95 o
  -3  -1   7         29.60         31.28         3.19 o
  -2  -1   7         26.61         22.63         3.17 o
  -1  -1   7        432.15        449.56         7.94 o
   0  -1   7        560.64        560.78        22.88 o
   1  -1   7         68.44         76.81         2.97 o
   2  -1   7       1013.23       1041.66        13.23 o
   3  -1   7        418.45        468.81         8.20 o
   4  -1   7        246.55        250.71         5.15 o
   5  -1   7          1.11         -0.99         1.70 o
   6  -1   7        112.84        116.11         5.58 o
   7  -1   7          1.67          1.16         5.15 o
   8  -1   7          3.17          0.51         6.47 o
  -8   0   7         83.25         95.99         7.24 o
  -7   0   7          4.64          4.89         3.17 o
  -6   0   7          0.08         -1.85         2.49 o
  -5   0   7         39.70         40.23         4.22 o
  -4   0   7         26.11         23.69         3.35 o
  -3   0   7         97.02         94.47         3.77 o
  -2   0   7        277.44        272.83         5.55 o
  -1   0   7         53.83         51.25         2.90 o
   0   0   7        378.73        395.51         7.77 o
   1   0   7        329.71        324.04         5.47 o
   2   0   7        123.46        121.53         3.20 o
   3   0   7        107.04        104.57         3.36 o
   4   0   7         61.50         64.62         3.08 o
   5   0   7         67.36         69.89         3.11 o
   6   0   7          8.41          4.93         2.28 o
   7   0   7          0.03          6.21         9.63 o
   8   0   7         64.31         68.73         7.20 o
  -7   1   7         45.30         39.47         4.68 o
  -6   1   7         21.47         16.12         3.03 o
  -5   1   7        114.52        111.31         5.29 o
  -4   1   7          5.39          5.25         2.40 o
  -3   1   7          2.10          4.65         2.26 o
  -2   1   7        392.64        394.77         8.33 o
  -1   1   7        129.14        125.01         4.87 o
   0   1   7       2588.13       2589.22        30.18 o
   1   1   7        425.82        409.50         6.22 o
   2   1   7        182.66        196.02         4.41 o
   3   1   7          0.03         -0.85         1.08 o
   4   1   7          1.53          0.77         1.32 o
   5   1   7          3.76          7.00         1.66 o
   6   1   7         17.34         17.36         2.84 o
   7   1   7          0.14          7.48         8.86 o
   8   1   7         16.58         50.46         6.16 o
  -7   2   7          0.18         -0.12         3.15 o
  -6   2   7          0.01          2.14         4.28 o
  -5   2   7         41.40         45.17         3.79 o
  -4   2   7        432.17        433.42         9.16 o
  -3   2   7        806.74        857.94        11.77 o
  -2   2   7        120.40        133.82         5.02 o
  -1   2   7        946.68       1027.01        14.60 o
   0   2   7        668.61        718.43         9.69 o
   1   2   7         25.71         27.09         2.19 o
   2   2   7        111.41        109.63         3.42 o
   3   2   7         19.14         24.99         1.67 o
   4   2   7        128.04        127.79         4.21 o
   5   2   7          2.54          4.39         1.63 o
   6   2   7          2.14          2.43         2.63 o
   7   2   7         16.65         22.73         4.61 o
   8   2   7          3.59         18.87         5.39 o
  -7   3   7          0.01         -1.61         3.17 o
  -6   3   7          1.37         -2.07         3.00 o
  -5   3   7         32.12         32.30         4.85 o
  -4   3   7        159.90        158.91         5.72 o
  -3   3   7          3.54          3.69         1.66 o
  -2   3   7       1047.66       1067.76        15.76 o
  -1   3   7        899.75       1000.33        12.32 o
   0   3   7        729.98        718.35        10.05 o
   1   3   7        907.46       1046.39        12.31 o
   2   3   7        547.52        560.15         7.94 o
   3   3   7        133.48        147.20         4.74 o
   4   3   7          7.60          6.91         1.73 o
   5   3   7         13.39         13.25         2.07 o
   6   3   7         14.85         16.74         3.42 o
   7   3   7          5.61         13.50         6.93 o
   8   3   7         59.65         73.19         8.86 o
  -7   4   7          1.30          0.93         2.80 o
  -6   4   7         61.96         64.50         6.12 o
  -5   4   7          3.73          6.49         3.38 o
  -4   4   7         13.48         16.13         2.64 o
  -3   4   7         16.40         15.54         2.72 o
  -2   4   7         35.83         36.19         3.20 o
  -1   4   7          6.64          5.43         1.76 o
   0   4   7          5.39          2.39         1.66 o
   1   4   7        278.53        293.74         6.15 o
   2   4   7        453.33        448.33         6.73 o
   3   4   7        532.37        557.16         9.67 o
   4   4   7         20.57         18.57         2.60 o
   5   4   7        155.18        164.08         6.11 o
   6   4   7        110.74        113.62         7.94 o
   7   4   7          8.59          7.86         4.90 o
   8   4   7          8.88          8.47         5.39 o
  -6   5   7          8.58         16.03         3.81 o
  -5   5   7          0.40         -1.35         3.16 o
  -4   5   7         85.35         76.95         5.44 o
  -3   5   7          0.11         -0.43         2.32 o
  -2   5   7        105.95        108.16         5.51 o
  -1   5   7          0.20         -0.52         2.32 o
   0   5   7         70.89         70.67         3.85 o
   1   5   7          3.00          4.84         1.37 o
   2   5   7         84.58         76.83         4.12 o
   3   5   7         20.36         21.51         2.90 o
   4   5   7        172.37        177.39         5.83 o
   5   5   7         11.57          9.03         2.70 o
   6   5   7          6.20          4.28         3.60 o
   7   5   7         34.27         30.43         8.09 o
   8   5   7          2.98         15.02         6.93 o
  -6   6   7         44.24         49.67         5.31 o
  -5   6   7          2.53          5.58         3.51 o
  -4   6   7        479.01        505.11        14.11 o
  -3   6   7          9.86          9.41         3.08 o
  -2   6   7         34.05         34.07         3.41 o
  -1   6   7         52.07         45.84         4.20 o
   0   6   7       1479.09       1376.04        19.05 o
   1   6   7          3.12          3.13         1.87 o
   2   6   7          1.32         -2.15         2.01 o
   3   6   7          1.28          2.71         2.36 o
   4   6   7         27.42         29.59         4.54 o
   5   6   7          3.29          4.38         2.74 o
   6   6   7          0.21          3.69         3.57 o
   7   6   7          0.00          1.93         6.93 o
   8   6   7          0.00          2.31         6.55 o
  -5   7   7          1.58          6.24         4.21 o
  -4   7   7         70.22         69.35         6.02 o
  -3   7   7         43.53         53.76         4.91 o
  -2   7   7       3143.44       3119.01        37.57 o
  -1   7   7         22.30         26.65         4.89 o
   0   7   7        227.15        221.87         6.76 o
   1   7   7          2.62          3.37         2.44 o
   2   7   7         12.52         12.81         3.08 o
   3   7   7         27.96         26.62         3.88 o
   4   7   7          0.37          0.54         3.39 o
   5   7   7         34.40         33.57         7.29 o
   6   7   7          0.29         10.79         7.32 o
   7   7   7          0.12         -3.47         6.55 o
  -5   8   7         12.78         24.47         5.39 o
  -4   8   7        349.08        320.89        13.01 o
  -3   8   7         12.90          8.53         4.02 o
  -2   8   7          0.12         -1.03         3.52 o
  -1   8   7         15.13         18.88         3.68 o
   0   8   7        598.35        586.42        13.37 o
   1   8   7          2.85          6.28         3.26 o
   2   8   7        610.29        639.15        18.53 o
   3   8   7         61.84         59.31         6.59 o
   4   8   7         10.85         17.09         5.62 o
   5   8   7          0.32          0.00         7.32 o
   6   8   7         25.10         21.96         9.63 o
   7   8   7         12.01         20.42         9.24 o
  -4   9   7          5.12          9.39         4.91 o
  -3   9   7          4.22          8.19         4.24 o
  -2   9   7          6.44         -0.81         5.15 o
  -1   9   7          2.66          0.37         3.73 o
   0   9   7         42.34         48.54         6.17 o
   1   9   7          7.61          1.94         3.39 o
   2   9   7         43.27         46.50         7.50 o
   3   9   7          2.94         11.29         5.75 o
   4   9   7         76.39         80.37        11.28 o
   5   9   7         27.74         41.99        11.94 o
   6   9   7          4.69         -2.31         8.47 o
  -3  10   7         11.87         12.50         6.07 o
  -2  10   7          4.54          0.97        14.06 o
  -1  10   7          0.52          2.52         6.64 o
   0  10   7          3.40          3.72         4.34 o
   1  10   7         18.20         22.20         5.48 o
   2  10   7          2.66          5.26         4.46 o
   3  10   7          1.46          0.34         6.91 o
   4  10   7         11.07          7.13         6.81 o
   5  10   7          4.41         -9.63         7.70 o
  -2  11   7          0.11         -4.44        10.98 o
  -1  11   7         16.16         38.81        13.48 o
   0  11   7         10.19         11.01         7.91 o
   1  11   7         32.29         50.74         7.17 o
   2  11   7          9.62          4.88         7.05 o
   3  11   7          0.01          5.50         7.46 o
   4  11   7          1.38         -9.94         6.63 o
   1  12   7          0.00          6.71         6.30 o
   2  12   7          0.13          5.36         7.84 o
  -2 -11   8         13.32          0.11         6.06 o
  -1 -11   8          0.02          3.35         5.93 o
   0 -11   8          2.08         16.67        15.60 o
  -4 -10   8         22.62         22.76         8.85 o
  -3 -10   8          4.05         -9.12         7.29 o
  -2 -10   8          5.23          4.05         4.85 o
  -1 -10   8          0.53         -2.89         4.21 o
   0 -10   8         21.28         24.81         4.97 o
   1 -10   8          3.72          4.37        14.64 o
   2 -10   8          0.88         -9.71         6.47 o
  -5  -9   8          3.74         12.77         6.47 o
  -4  -9   8         27.94         44.27        10.18 o
  -3  -9   8          0.49          2.99         6.79 o
  -2  -9   8          7.08         12.03         5.76 o
  -1  -9   8          6.91         10.79         5.23 o
   0  -9   8         33.62         38.18         4.78 o
   1  -9   8          8.46          2.35         4.99 o
   2  -9   8        103.41        102.05        13.32 o
   3  -9   8          5.71         -0.85         6.10 o
   4  -9   8         34.67         46.17         8.20 o
  -6  -8   8         12.53         12.03         7.90 o
  -5  -8   8          0.55         -1.54         7.90 o
  -4  -8   8        135.81        138.93        11.68 o
  -3  -8   8          7.59         10.18         5.24 o
  -2  -8   8        249.93        267.23        16.46 o
  -1  -8   8         58.35         51.91         9.82 o
   0  -8   8         16.04         13.04         3.84 o
   1  -8   8          0.46          0.97         3.47 o
   2  -8   8        193.31        196.87        25.05 o
   3  -8   8          0.37         -8.96         5.97 o
   4  -8   8        112.04         95.90         9.64 o
   5  -8   8          3.98         -8.18         5.45 o
  -6  -7   8         10.84          6.25         6.19 o
  -5  -7   8         36.30         28.35         7.46 o
  -4  -7   8         45.48         39.61         6.29 o
  -3  -7   8          0.01          3.26         4.30 o
  -2  -7   8        305.40        311.25        13.13 o
  -1  -7   8          7.66         16.98         5.01 o
   0  -7   8       1160.22       1185.79        26.99 o
   1  -7   8         84.27         86.62         6.35 o
   2  -7   8          7.58          1.21         4.75 o
   3  -7   8          9.05         10.32         4.26 o
   4  -7   8          0.86         -2.65         3.50 o
   5  -7   8          0.36          0.11         5.56 o
  -7  -6   8          0.50         -6.24         4.16 o
  -6  -6   8         43.70         39.47         7.61 o
  -5  -6   8          5.28         -0.31         4.49 o
  -4  -6   8         33.30         23.92         4.77 o
  -3  -6   8         89.79         86.69         8.08 o
  -2  -6   8          4.89         -5.14         3.92 o
  -1  -6   8         47.29         67.20        17.47 o
   0  -6   8         14.63         15.92         3.87 o
   1  -6   8         25.68         27.72         4.33 o
   2  -6   8        224.51        213.32        10.18 o
   3  -6   8        102.13        102.81         6.27 o
   4  -6   8        125.08        110.19         9.07 o
   5  -6   8         42.51         46.57         6.56 o
   6  -6   8         10.50         11.24         4.64 o
  -7  -5   8          6.10          4.65         5.26 o
  -6  -5   8         34.72         28.53         6.40 o
  -5  -5   8          0.40         -0.31         3.57 o
  -4  -5   8          8.75          8.89         3.74 o
  -3  -5   8          0.66         -1.03         3.20 o
  -2  -5   8         55.06         46.47         5.90 o
  -1  -5   8         25.50         28.24         4.32 o
   0  -5   8         34.90         24.60         3.81 o
   1  -5   8         23.90         26.89         5.69 o
   2  -5   8          4.70          0.73         2.35 o
   3  -5   8          0.78         -1.27         2.27 o
   4  -5   8        296.84        292.71         9.04 o
   5  -5   8         30.90         39.44         6.07 o
   6  -5   8         53.16         53.19         8.18 o
  -7  -4   8         12.57         14.76         5.59 o
  -6  -4   8         23.25         22.16         4.69 o
  -5  -4   8         11.21         11.73         4.94 o
  -4  -4   8          2.25          2.37         3.09 o
  -3  -4   8         30.86         41.32         5.11 o
  -2  -4   8         16.95         20.21         5.67 o
  -1  -4   8         83.02         82.47         5.82 o
   0  -4   8         17.15         14.86         4.22 o
   1  -4   8        129.18        129.74         6.01 o
   2  -4   8        791.14        857.08        13.78 o
   3  -4   8          8.60          5.91         2.07 o
   4  -4   8          0.80         -0.52         2.31 o
   5  -4   8          0.22         -3.23         3.75 o
   6  -4   8          0.18         -4.31         6.19 o
   7  -4   8          1.23         -2.91         3.39 o
  -7  -3   8          0.04         -4.30         3.98 o
  -6  -3   8          8.81          9.35         4.70 o
  -5  -3   8         17.57         26.24         4.40 o
  -4  -3   8        129.49        127.30         7.68 o
  -3  -3   8        210.32        241.32        10.27 o
  -2  -3   8        101.26        113.37         7.52 o
  -1  -3   8        150.05        180.34         7.66 o
   0  -3   8       1995.21       2195.33        39.93 o
   1  -3   8         14.83         14.19         3.13 o
   2  -3   8         81.38         87.90         4.25 o
   3  -3   8         55.19         58.70         3.39 o
   4  -3   8        126.78        130.09         6.18 o
   5  -3   8         10.13          6.56         6.34 o
   6  -3   8          5.54          3.65         3.51 o
   7  -3   8          0.66         -5.41         6.99 o
  -7  -2   8          4.40          3.32         4.43 o
  -6  -2   8          2.13         -0.28         3.70 o
  -5  -2   8         18.11         17.54         3.85 o
  -4  -2   8          3.36          5.45         2.68 o
  -3  -2   8         67.83         72.24         4.30 o
  -2  -2   8          8.08         13.53         3.28 o
  -1  -2   8        271.33        325.71         8.32 o
   0  -2   8        222.61        216.77        21.87 o
   1  -2   8        484.44        555.74        13.89 o
   2  -2   8       1288.25       1363.00        18.37 o
   3  -2   8         51.77         56.00         4.00 o
   4  -2   8         10.09         10.15         2.13 o
   5  -2   8         10.41         15.48         3.43 o
   6  -2   8          0.07         -2.72         5.17 o
   7  -2   8          0.84          1.12         4.81 o
  -7  -1   8          0.84         -0.97         7.32 o
  -6  -1   8        159.33        170.45         9.39 o
  -5  -1   8         88.46         95.79         6.93 o
  -4  -1   8          3.95          1.98         3.39 o
  -3  -1   8         30.23         36.71         3.21 o
  -2  -1   8        192.19        180.98         7.13 o
  -1  -1   8        251.44        240.95         5.75 o
   0  -1   8         44.07         55.00         3.87 o
   1  -1   8          4.77          1.77         1.47 o
   2  -1   8        174.28        185.60         4.96 o
   3  -1   8        186.24        174.86         4.99 o
   4  -1   8         47.94         52.06         2.98 o
   5  -1   8         48.18         40.31         3.64 o
   6  -1   8          3.75          8.22         2.85 o
   7  -1   8          4.26          1.80         2.70 o
   8  -1   8         31.82         21.93        15.41 o
  -7   0   8         72.60         76.18         6.13 o
  -6   0   8          0.08          1.54         2.92 o
  -5   0   8         54.01         52.47         5.73 o
  -4   0   8          2.22          1.18         4.11 o
  -3   0   8          0.89          3.28         1.69 o
  -2   0   8          4.32          5.07         1.56 o
  -1   0   8        251.27        251.86        10.98 o
   0   0   8         86.90         87.36         4.38 o
   1   0   8        855.69        864.76        13.09 o
   2   0   8        345.93        333.96         5.91 o
   3   0   8         40.36         40.85         2.85 o
   4   0   8         45.02         44.12         2.72 o
   5   0   8          0.70         -1.15         1.79 o
   6   0   8         55.88         52.71         4.31 o
   7   0   8         35.59         37.78         8.28 o
   8   0   8          0.50          5.20         8.47 o
  -7   1   8          0.13          6.58         8.46 o
  -6   1   8         23.40         26.24         4.24 o
  -5   1   8         63.20         68.40         5.48 o
  -4   1   8         41.17         42.49         4.42 o
  -3   1   8        304.90        323.15         9.09 o
  -2   1   8        190.42        195.76         5.90 o
  -1   1   8          8.90          7.25         1.89 o
   0   1   8        326.32        344.15         8.37 o
   1   1   8         36.36         41.59         3.02 o
   2   1   8        690.53        726.62        10.76 o
   3   1   8        239.65        234.03         4.62 o
   4   1   8         63.84         57.50         2.80 o
   5   1   8         61.29         62.13         3.34 o
   6   1   8         19.71         21.62         2.89 o
   7   1   8          4.75         11.26         4.71 o
  -7   2   8          0.14          2.46         3.20 o
  -6   2   8          3.78         -2.71         3.97 o
  -5   2   8          0.60         -1.62         2.34 o
  -4   2   8         14.35          8.94         3.13 o
  -3   2   8         93.08         95.92         5.43 o
  -2   2   8        421.21        449.67         9.00 o
  -1   2   8        740.93        757.91        15.95 o
   0   2   8       2122.70       2238.49        22.40 o
   1   2   8         10.05          7.87         1.81 o
   2   2   8        134.28        151.10         4.18 o
   3   2   8        138.34        139.77         3.91 o
   4   2   8         91.49         81.42         3.82 o
   5   2   8          6.03          1.63         1.98 o
   6   2   8         30.56         29.00         3.65 o
   7   2   8          0.05         12.52         4.55 o
   8   2   8          0.00         15.79         5.39 o
  -7   3   8          0.20          3.76         3.65 o
  -6   3   8          1.26          2.23         3.27 o
  -5   3   8          3.53          0.75         3.11 o
  -4   3   8          9.82         10.23         2.24 o
  -3   3   8         79.97         78.38         5.69 o
  -2   3   8        287.46        307.02         7.52 o
  -1   3   8         61.67         78.70         4.80 o
   0   3   8        395.04        459.76         9.99 o
   1   3   8       1820.79       1948.05        22.02 o
   2   3   8          5.09          9.19         1.68 o
   3   3   8        759.09        736.36        11.58 o
   4   3   8         16.18         18.04         2.20 o
   5   3   8          4.32          1.26         1.90 o
   6   3   8          0.21         -2.52         2.97 o
   7   3   8          4.41          7.50         4.42 o
   8   3   8         30.53         60.48         8.47 o
  -6   4   8          4.76          1.96         3.63 o
  -5   4   8         12.98         15.05         4.03 o
  -4   4   8         11.89         12.41         2.59 o
  -3   4   8          2.18          4.40         1.68 o
  -2   4   8          0.19         -0.64         1.98 o
  -1   4   8         51.60         47.43         3.50 o
   0   4   8         16.91         10.03         2.00 o
   1   4   8          2.71          5.46         1.88 o
   2   4   8          2.28          4.48         1.41 o
   3   4   8        169.29        173.24         5.52 o
   4   4   8         66.40         68.37         4.19 o
   5   4   8        326.28        320.53         8.55 o
   6   4   8         90.12         81.16         9.02 o
   7   4   8         17.85         25.62         6.12 o
   8   4   8          1.93          8.86         6.55 o
  -6   5   8         33.40         45.56         6.12 o
  -5   5   8          1.48         -2.38         3.31 o
  -4   5   8          0.16         -2.78         2.82 o
  -3   5   8          3.71          6.18         2.92 o
  -2   5   8         24.81         27.78         3.33 o
  -1   5   8         50.33         52.56         3.51 o
   0   5   8         53.30         49.03         3.44 o
   1   5   8         66.80         58.23         4.23 o
   2   5   8        141.81        139.17         4.59 o
   3   5   8         12.70          9.94         2.31 o
   4   5   8         41.01         40.34         4.36 o
   5   5   8          0.09          1.90         2.52 o
   6   5   8          3.73          9.00         3.97 o
   7   5   8         38.61         33.51         7.02 o
   8   5   8         12.05         22.34         8.09 o
  -6   6   8         24.16         26.71         4.60 o
  -5   6   8         17.91         34.59         5.48 o
  -4   6   8        160.82        176.53         9.82 o
  -3   6   8         45.09         51.14         7.33 o
  -2   6   8          8.06          7.21         2.97 o
  -1   6   8         34.75         33.14         3.35 o
   0   6   8        398.35        380.19         8.55 o
   1   6   8         67.97         73.67         7.46 o
   2   6   8         13.37         15.08         2.81 o
   3   6   8         10.30          8.40         3.44 o
   4   6   8         17.08         14.06         5.45 o
   5   6   8         13.62         14.24         3.33 o
   6   6   8          0.61          2.33         4.98 o
   7   6   8          7.93         11.94         8.09 o
  -5   7   8          1.36          8.43         6.50 o
  -4   7   8         32.77         30.07         5.26 o
  -3   7   8          0.41          1.28         2.92 o
  -2   7   8        112.55        115.26         7.55 o
  -1   7   8         53.82         58.31         6.26 o
   0   7   8        244.83        241.32         7.71 o
   1   7   8        306.49        302.90         8.18 o
   2   7   8         73.57         62.26         5.29 o
   3   7   8         38.83         31.23         4.23 o
   4   7   8        170.39        186.99         9.93 o
   5   7   8          0.01          1.30         5.15 o
   6   7   8          4.75          3.47         8.09 o
   7   7   8          0.94         11.17         8.09 o
  -4   8   8        106.92        113.65         8.88 o
  -3   8   8         19.16         25.31         5.05 o
  -2   8   8         27.91         30.44         4.50 o
  -1   8   8         42.00         44.88         4.92 o
   0   8   8         11.20          8.11         3.35 o
   1   8   8         46.54         61.11         5.62 o
   2   8   8        544.07        558.72        13.95 o
   3   8   8         31.63         33.63         4.76 o
   4   8   8        203.84        210.60        13.17 o
   5   8   8         33.13         25.04        10.79 o
   6   8   8         10.78          3.85         8.09 o
   7   8   8          2.04         -6.16         8.09 o
  -4   9   8         22.81         23.14         5.74 o
  -3   9   8          0.35          3.30         3.82 o
  -2   9   8         10.57          9.41         7.21 o
  -1   9   8          0.61         -1.25         7.56 o
   0   9   8          2.79          2.18         3.80 o
   1   9   8          8.36         10.63         4.01 o
   2   9   8         13.77         15.91         4.15 o
   3   9   8         54.49         49.53         7.85 o
   4   9   8         51.32         57.40        13.48 o
   5   9   8          6.55          6.55         8.86 o
   6   9   8        270.75        273.24        26.21 o
  -3  10   8          7.17          9.77         6.16 o
  -2  10   8          8.89         14.30         8.42 o
  -1  10   8         22.74         24.22         9.21 o
   0  10   8         15.02         26.94         5.59 o
   1  10   8         11.72         13.74         5.13 o
   2  10   8          0.59          0.88         4.51 o
   3  10   8          6.19         20.54         7.95 o
   4  10   8         86.02         86.91        15.41 o
   5  10   8          0.20         -6.93         7.70 o
  -1  11   8          0.20          6.78         7.46 o
   0  11   8          0.33         -3.95         7.18 o
   1  11   8          8.74         17.41         5.46 o
   2  11   8          0.02          6.78         7.67 o
   3  11   8          4.67         18.72         7.87 o
   4  11   8          3.06         10.49         7.76 o
  -3 -10   9          0.79         -1.22         7.31 o
  -2 -10   9         23.87         38.20         8.07 o
  -1 -10   9          5.52          5.66         4.87 o
   0 -10   9         12.48          9.35         8.55 o
   1 -10   9          0.09         -4.09         6.94 o
   2 -10   9          0.03          1.33        11.56 o
  -5  -9   9          4.37         11.17        10.79 o
  -4  -9   9          5.45          4.85         7.32 o
  -3  -9   9         11.93         14.89         7.76 o
  -2  -9   9          8.69          8.35         5.94 o
  -1  -9   9          0.92          2.42         5.85 o
   0  -9   9         14.52          6.31         5.84 o
   1  -9   9          0.12         -7.32        10.01 o
   2  -9   9          0.02         -4.31         6.94 o
   3  -9   9          0.08         -0.42         6.53 o
  -5  -8   9          4.82         18.74         7.07 o
  -4  -8   9         26.04         20.76         7.18 o
  -3  -8   9         24.82         32.36        11.17 o
  -2  -8   9        304.62        296.30        16.90 o
  -1  -8   9         19.14         22.14        10.21 o
   0  -8   9          7.31         15.91         5.11 o
   1  -8   9          3.14         -3.05         2.92 o
   2  -8   9         60.59         62.79        15.79 o
   3  -8   9          0.21          5.15         5.40 o
   4  -8   9         56.37         58.34        13.75 o
  -6  -7   9          7.72         -0.85         8.09 o
  -5  -7   9          0.03         -3.38         5.03 o
  -4  -7   9         18.30         13.72         6.25 o
  -3  -7   9         24.60         23.19         5.55 o
  -2  -7   9          1.64         -1.07         6.83 o
  -1  -7   9        104.54         87.47        10.90 o
   0  -7   9        173.96        166.01        16.18 o
   1  -7   9         27.84         31.47         4.59 o
   2  -7   9        235.16        248.48        16.84 o
   3  -7   9         14.06         12.68         7.32 o
   4  -7   9          4.91          2.58         6.55 o
   5  -7   9          0.46         -6.79         5.95 o
  -6  -6   9          0.02         -2.47         4.70 o
  -5  -6   9          0.49         -1.49         4.62 o
  -4  -6   9         61.10         59.55         6.95 o
  -3  -6   9         14.00          5.66         5.78 o
  -2  -6   9          9.76          2.90         4.52 o
  -1  -6   9          7.70          7.79         7.56 o
   0  -6   9          0.00         -5.45         6.73 o
   1  -6   9         53.93         49.29         5.25 o
   2  -6   9        190.49        180.96        20.58 o
   3  -6   9         22.64         15.13         3.90 o
   4  -6   9        189.10        183.33        19.00 o
   5  -6   9          0.19         -5.21         4.05 o
   6  -6   9         93.04         87.82         8.92 o
  -7  -5   9          0.10         -2.76         4.53 o
  -6  -5   9         31.40         29.90         6.91 o
  -5  -5   9          6.60          7.98         3.89 o
  -4  -5   9          1.03         -3.33         3.00 o
  -3  -5   9        108.82        100.69         8.08 o
  -2  -5   9         79.95         77.23         7.31 o
  -1  -5   9         45.86         54.37         5.52 o
   0  -5   9        245.19        243.97        11.18 o
   1  -5   9          0.33          0.61         2.29 o
   2  -5   9         29.01         32.87         5.52 o
   3  -5   9         89.20         91.53         5.88 o
   4  -5   9        174.88        167.28         8.13 o
   5  -5   9         13.24         12.85         4.99 o
   6  -5   9          0.17         -6.16         4.10 o
  -7  -4   9          1.06         -2.57         4.53 o
  -6  -4   9          0.00          7.93         4.70 o
  -5  -4   9         25.42         30.17         5.09 o
  -4  -4   9         59.51         71.70         6.46 o
  -3  -4   9         61.92         66.52         6.45 o
  -2  -4   9        226.49        240.92        11.44 o
  -1  -4   9        210.27        221.98        10.96 o
   0  -4   9        118.60        114.62        12.13 o
   1  -4   9        103.34        125.36         7.56 o
   2  -4   9        183.03        191.97         6.25 o
   3  -4   9          2.29          4.23         3.20 o
   4  -4   9          4.13          4.71         2.68 o
   5  -4   9          1.04          0.55         4.05 o
   6  -4   9         93.94         87.77         8.28 o
   7  -4   9          3.06         -5.38         5.26 o
  -7  -3   9          0.91         -3.17         4.16 o
  -6  -3   9          1.97         -1.53         4.06 o
  -5  -3   9          4.46          1.88         4.10 o
  -4  -3   9         13.37         12.74         3.65 o
  -3  -3   9         40.65         37.96         5.02 o
  -2  -3   9         74.35         65.90         6.43 o
  -1  -3   9        320.22        344.85        13.14 o
   0  -3   9          1.85          2.41         3.61 o
   1  -3   9          2.22          1.87         2.57 o
   2  -3   9        104.78        110.58         4.87 o
   3  -3   9        132.15        145.97         8.50 o
   4  -3   9        108.54        113.59         6.09 o
   5  -3   9          0.74         -2.23         2.72 o
   6  -3   9          0.79         -5.04         4.17 o
   7  -3   9          0.01         -1.14         4.99 o
  -7  -2   9          0.03         -3.33         4.44 o
  -6  -2   9          9.34         11.71         6.16 o
  -5  -2   9          7.12          4.37         3.09 o
  -4  -2   9        122.55        132.29         6.94 o
  -3  -2   9          0.34         -0.16         2.04 o
  -2  -2   9          0.74         -3.98         2.65 o
  -1  -2   9          2.45          1.96         2.40 o
   0  -2   9        262.43        249.33        20.37 o
   1  -2   9        560.04        620.16        13.17 o
   2  -2   9          1.88          1.99         1.72 o
   3  -2   9        185.56        182.33         4.68 o
   4  -2   9         30.43         33.57         4.07 o
   5  -2   9          0.06          0.06         2.60 o
   6  -2   9          2.32          0.87         4.02 o
   7  -2   9          0.41         -0.97         3.34 o
  -7  -1   9          0.21          0.86         4.42 o
  -6  -1   9        182.63        204.79        10.26 o
  -5  -1   9         62.06         65.23         6.49 o
  -4  -1   9         36.99         40.37         4.50 o
  -3  -1   9        104.39        100.35         4.81 o
  -2  -1   9         14.75         18.92         3.61 o
  -1  -1   9        119.85        130.63         6.02 o
   0  -1   9        289.27        285.89         7.93 o
   1  -1   9        379.82        379.80         6.86 o
   2  -1   9         36.67         38.62         2.78 o
   3  -1   9          1.01         -0.41         1.48 o
   4  -1   9         53.64         50.76         3.64 o
   5  -1   9         80.25         80.37         5.31 o
   6  -1   9         62.84         52.36         4.91 o
   7  -1   9          2.24         -1.04         4.02 o
  -7   0   9          2.83         10.48         4.14 o
  -6   0   9        158.00        168.94         8.80 o
  -5   0   9          0.33         -1.16         3.22 o
  -4   0   9          3.63          1.26         2.58 o
  -3   0   9          9.27          7.51         2.10 o
  -2   0   9         93.53         81.25         4.23 o
  -1   0   9         63.43         62.76         3.19 o
   0   0   9        124.02        127.50         5.39 o
   1   0   9          1.13          3.74         2.09 o
   2   0   9         53.16         50.86         3.82 o
   3   0   9        122.48        120.46         4.12 o
   4   0   9        340.65        364.42         7.70 o
   5   0   9         51.68         40.94         3.43 o
   6   0   9          0.22         -4.09         2.73 o
   7   0   9          0.01          1.35         5.86 o
   8   0   9          1.95         19.57         6.85 o
  -7   1   9          2.74         -0.11         3.56 o
  -6   1   9         20.02         21.07         4.22 o
  -5   1   9         45.19         40.74         4.74 o
  -4   1   9         35.65         33.19         5.58 o
  -3   1   9        128.96        124.24         5.95 o
  -2   1   9          4.13          1.56         2.20 o
  -1   1   9        109.16        105.58         4.31 o
   0   1   9         50.38         51.83         4.16 o
   1   1   9         45.57         45.03         3.29 o
   2   1   9       1595.29       1645.51        18.67 o
   3   1   9         55.63         52.50         2.89 o
   4   1   9         18.39         17.46         2.63 o
   5   1   9          8.74          8.74         2.71 o
   6   1   9          0.00         -3.09         3.28 o
   7   1   9          1.79          6.98         4.61 o
   8   1   9          1.63         34.28         8.09 o
  -7   2   9          0.19         -2.56         3.51 o
  -6   2   9          3.02         -0.21         3.15 o
  -5   2   9          0.04         -2.98         3.50 o
  -4   2   9         43.11         46.48         4.63 o
  -3   2   9         69.35         66.91         4.53 o
  -2   2   9         76.24         89.85         4.77 o
  -1   2   9        774.07        862.60        13.51 o
   0   2   9        861.68        901.73        10.98 o
   1   2   9        635.43        645.18         9.79 o
   2   2   9         24.93         22.72         2.14 o
   3   2   9        201.41        195.51         6.13 o
   4   2   9          0.84         -0.72         1.63 o
   5   2   9          0.18         -0.98         1.95 o
   6   2   9         30.94         39.43         4.81 o
   7   2   9          1.72          7.70         4.63 o
   8   2   9          0.17         18.10         6.16 o
  -7   3   9          0.05          3.14         3.48 o
  -6   3   9          2.46          6.88         3.79 o
  -5   3   9          0.00         -4.00         2.67 o
  -4   3   9          2.76          1.83         2.94 o
  -3   3   9         65.24         71.62         4.76 o
  -2   3   9         52.76         49.31         3.89 o
  -1   3   9          0.00          1.14         1.89 o
   0   3   9         29.84         29.91         3.68 o
   1   3   9        152.26        160.35         5.00 o
   2   3   9         21.34         24.54         2.22 o
   3   3   9        170.71        179.44         4.94 o
   4   3   9         25.35         21.89         3.05 o
   5   3   9         59.32         60.48         4.54 o
   6   3   9          0.12         -3.16         4.70 o
   7   3   9          3.38          7.93         4.98 o
   8   3   9         15.83         33.13         7.70 o
  -6   4   9         10.94         12.79         4.07 o
  -5   4   9         16.16         19.56         4.48 o
  -4   4   9         20.91         18.36         3.84 o
  -3   4   9          2.03          8.47         2.94 o
  -2   4   9        130.37        121.40         5.65 o
  -1   4   9         32.43         30.17         2.29 o
   0   4   9         11.45         11.59         2.14 o
   1   4   9         28.68         33.28         2.86 o
   2   4   9         19.85         22.71         2.54 o
   3   4   9          1.48          2.49         1.80 o
   4   4   9          2.66          2.76         2.41 o
   5   4   9          8.55         12.68         4.09 o
   6   4   9         11.77         17.15         9.04 o
   7   4   9         18.06         16.94         6.06 o
  -6   5   9         23.51         32.93         5.46 o
  -5   5   9          0.40         -3.08         2.99 o
  -4   5   9         29.00         26.71         4.06 o
  -3   5   9         39.85         41.04         4.53 o
  -2   5   9         23.19         24.84         2.64 o
  -1   5   9        146.80        133.62         5.17 o
   0   5   9         45.86         38.25         3.68 o
   1   5   9          2.15         -0.83         1.87 o
   2   5   9        526.08        539.27         9.25 o
   3   5   9         15.58         13.89         2.59 o
   4   5   9         54.00         61.78         5.60 o
   5   5   9          5.80          7.87         3.95 o
   6   5   9          4.96          7.07         3.68 o
   7   5   9          8.97         28.89         8.86 o
   8   5   9          0.47         25.81         8.09 o
  -5   6   9          2.22         -1.48         3.78 o
  -4   6   9          1.69          1.92         3.73 o
  -3   6   9         38.23         33.06         4.20 o
  -2   6   9        630.39        623.22        16.30 o
  -1   6   9         32.70         30.97         3.22 o
   0   6   9        462.13        474.55         9.92 o
   1   6   9        433.38        418.56         8.22 o
   2   6   9        685.07        657.49        12.23 o
   3   6   9         39.07         38.31         4.42 o
   4   6   9         31.70         33.80         4.96 o
   5   6   9          6.29          6.48         4.30 o
   6   6   9         14.89         24.90         6.94 o
   7   6   9          0.46          1.54         6.93 o
  -5   7   9          0.05          3.72         4.15 o
  -4   7   9         77.60         72.75         7.26 o
  -3   7   9         11.78         12.40         3.60 o
  -2   7   9         88.31         79.15         5.89 o
  -1   7   9        259.58        308.65         8.48 o
   0   7   9       1590.14       1548.83        22.09 o
   1   7   9         95.46         86.33         6.19 o
   2   7   9          2.94          3.30         3.15 o
   3   7   9         20.77         17.78         3.78 o
   4   7   9         11.10          8.39         4.79 o
   5   7   9          2.82          2.80         5.54 o
   6   7   9          0.42         -5.39         7.32 o
   7   7   9          0.26          8.09         8.09 o
  -4   8   9         10.83          8.69         4.53 o
  -3   8   9         16.96         18.56         7.41 o
  -2   8   9        339.11        332.98        11.38 o
  -1   8   9          4.90          4.00         2.90 o
   0   8   9         10.33         15.91         6.46 o
   1   8   9          6.98          4.23         3.51 o
   2   8   9         10.53          8.92         3.91 o
   3   8   9         67.19         73.26         7.11 o
   4   8   9        142.95        137.16        18.80 o
   5   8   9          0.01         19.64         9.24 o
   6   8   9         29.76         39.29        11.56 o
  -3   9   9          3.64          4.67         6.25 o
  -2   9   9          0.35         -2.49         5.22 o
  -1   9   9          5.87         10.64         6.85 o
   0   9   9          0.05          1.66         3.98 o
   1   9   9          0.05          5.67         3.53 o
   2   9   9         88.74         87.43         6.95 o
   3   9   9          9.55          1.22         5.04 o
   4   9   9         16.86         29.44         8.00 o
   5   9   9          3.35          5.39         9.24 o
   6   9   9          2.60          8.86        10.40 o
  -2  10   9          1.36          4.73         5.29 o
  -1  10   9          2.36          0.00         6.54 o
   0  10   9          5.90          8.99         5.01 o
   1  10   9          2.81          6.47         3.93 o
   2  10   9          1.52         -0.25         4.45 o
   3  10   9         12.97          5.41        11.36 o
   4  10   9          5.27          4.43         7.08 o
   5  10   9          0.65         13.48        10.79 o
  -1  11   9          9.53          7.60         8.82 o
   0  11   9         10.59          1.10         8.00 o
   1  11   9          0.14          2.23         5.99 o
   2  11   9          1.85          9.49         7.40 o
   3  11   9          0.22         10.51         7.40 o
   4  11   9          0.41         12.71        10.01 o
  -3 -10  10          0.07          4.43         7.87 o
  -2 -10  10         26.52         31.72         9.72 o
  -1 -10  10          0.63         -1.73         5.21 o
   0 -10  10          0.08          0.36         7.76 o
   1 -10  10          2.71         10.21         8.44 o
  -4  -9  10         41.77         56.13        11.46 o
  -3  -9  10          9.16         17.37         8.43 o
  -2  -9  10          1.06          7.90         7.08 o
  -1  -9  10          1.44          5.69         6.85 o
   0  -9  10          0.25         -0.69         4.60 o
   1  -9  10          0.13         11.94        11.17 o
   2  -9  10          5.24         -8.86        10.02 o
   3  -9  10          0.00          0.00         6.54 o
  -5  -8  10          4.72         10.28         7.03 o
  -4  -8  10         12.71          8.99         7.77 o
  -3  -8  10          1.39         -0.39         8.86 o
  -2  -8  10         25.48         12.13         6.79 o
  -1  -8  10          9.10         15.36         7.18 o
   0  -8  10         19.91         13.16         7.98 o
   1  -8  10         17.23         -2.70        10.79 o
   2  -8  10         28.15         14.25        12.33 o
   3  -8  10          0.01          1.35         6.93 o
   4  -8  10          1.05         -4.99        13.10 o
  -6  -7  10          1.50          7.98         6.36 o
  -5  -7  10          0.63          3.27         5.48 o
  -4  -7  10          9.26         10.26         7.90 o
  -3  -7  10         19.84         16.01         6.79 o
  -2  -7  10         62.22         54.65         9.21 o
  -1  -7  10          0.00          6.76         6.39 o
   0  -7  10         21.64         10.50         6.94 o
   1  -7  10          7.64          3.66         3.45 o
   2  -7  10         84.57         61.64        16.57 o
   3  -7  10          1.32         -4.16         9.82 o
   4  -7  10          8.47         18.90         6.64 o
   5  -7  10          1.32         10.23         6.88 o
  -6  -6  10          8.98         11.89         6.19 o
  -5  -6  10          0.16          7.25         6.93 o
  -4  -6  10        139.08        130.00         9.73 o
  -3  -6  10          1.85         -2.41         3.74 o
  -2  -6  10          8.93          7.82         5.04 o
  -1  -6  10         12.21         10.66         5.30 o
   0  -6  10          3.41          2.50         6.12 o
   1  -6  10         26.47         36.76         5.39 o
   2  -6  10         75.28         76.93         8.44 o
   3  -6  10         10.32          5.60         3.92 o
   4  -6  10          1.57          0.86         4.33 o
   5  -6  10         19.16         10.10         7.10 o
  -6  -5  10         55.27         53.67         8.60 o
  -5  -5  10          8.83         10.29         4.66 o
  -4  -5  10          8.71         15.61         4.41 o
  -3  -5  10          3.73          0.30         3.90 o
  -2  -5  10          6.49         -0.17         4.23 o
  -1  -5  10         13.37         11.41         4.63 o
   0  -5  10        101.42        111.34         8.85 o
   1  -5  10          1.74          1.13         2.54 o
   2  -5  10          0.33          2.80         2.78 o
   3  -5  10          1.27          0.78         2.76 o
   4  -5  10          3.30          3.29         4.33 o
   5  -5  10          0.64         -6.93         5.27 o
   6  -5  10         25.43         26.34         8.30 o
  -7  -4  10          5.98          6.20         5.41 o
  -6  -4  10          0.00         -6.04         4.33 o
  -5  -4  10          7.61          3.53         4.37 o
  -4  -4  10          3.12          1.37         3.05 o
  -3  -4  10          0.89         -3.90         3.59 o
  -2  -4  10         45.75         46.53         7.70 o
  -1  -4  10         18.94         11.92         5.45 o
   0  -4  10          0.02         -1.26         2.23 o
   1  -4  10         16.15         20.73         3.88 o
   2  -4  10         45.77         42.69         3.68 o
   3  -4  10          1.16          3.74         2.46 o
   4  -4  10         99.89         80.68         6.29 o
   5  -4  10          0.07         -2.63         4.07 o
   6  -4  10         22.25         14.88         5.19 o
  -7  -3  10          1.24         -1.58         4.44 o
  -6  -3  10          1.37          1.50         4.42 o
  -5  -3  10          6.69          4.79         3.54 o
  -4  -3  10          3.75          3.89         3.22 o
  -3  -3  10          0.65          1.56         3.33 o
  -2  -3  10          5.44          1.71         5.67 o
  -1  -3  10         57.57         62.09         5.56 o
   0  -3  10          0.45         -0.87         4.53 o
   1  -3  10         14.16         14.21         3.45 o
   2  -3  10        256.02        278.28        12.03 o
   3  -3  10          9.07          5.07         1.85 o
   4  -3  10         56.73         58.17         4.79 o
   5  -3  10          0.64          2.58         3.54 o
   6  -3  10          0.90         -0.99         3.88 o
   7  -3  10          0.06         -5.75         4.80 o
  -7  -2  10          0.00         -2.85         4.42 o
  -6  -2  10         28.71         36.50         8.09 o
  -5  -2  10          9.07          9.89         3.55 o
  -4  -2  10        195.20        201.37         9.68 o
  -3  -2  10         51.67         50.47         4.09 o
  -2  -2  10        299.37        300.24         9.89 o
  -1  -2  10         18.75         21.94         3.64 o
   0  -2  10        154.62        169.42         9.12 o
   1  -2  10          0.80          1.01         1.67 o
   2  -2  10         39.17         36.03         3.05 o
   3  -2  10          6.95         11.28         3.32 o
   4  -2  10         17.18         20.74         3.32 o
   5  -2  10          9.79         12.60         4.97 o
   6  -2  10          0.08         -0.88         3.51 o
   7  -2  10          0.10         -3.27         3.84 o
  -7  -1  10          7.58          9.36         4.90 o
  -6  -1  10         37.84         50.74         6.45 o
  -5  -1  10         11.09          7.69         3.97 o
  -4  -1  10        433.50        465.18        11.64 o
  -3  -1  10         70.36         71.77         4.61 o
  -2  -1  10         98.61         91.52         7.23 o
  -1  -1  10         14.41         17.22         3.21 o
   0  -1  10         15.43         15.00         2.83 o
   1  -1  10         84.38         71.54         4.51 o
   2  -1  10          6.25         11.32         2.08 o
   3  -1  10          9.93          9.62         2.05 o
   4  -1  10          0.34          1.95         2.40 o
   5  -1  10          0.00         -1.69         3.53 o
   6  -1  10         32.50         39.85         4.78 o
   7  -1  10          3.03         -1.91         4.36 o
  -7   0  10         18.03         21.57         6.81 o
  -6   0  10        189.27        207.53        11.77 o
  -5   0  10         72.93         77.24         6.15 o
  -4   0  10         34.40         35.79         4.40 o
  -3   0  10        133.32        143.74         5.34 o
  -2   0  10          6.60          6.67         2.57 o
  -1   0  10         81.55         70.70         3.57 o
   0   0  10          3.67          1.52         2.43 o
   1   0  10         39.93         36.92         3.38 o
   2   0  10         99.65        105.50         4.99 o
   3   0  10         16.89         18.73         2.14 o
   4   0  10        223.14        245.93        11.03 o
   5   0  10         13.09         11.93         3.45 o
   6   0  10          1.49         -3.04         3.85 o
   7   0  10          0.33          0.67         5.20 o
  -7   1  10          1.88          1.53         3.59 o
  -6   1  10          0.67         -1.30         3.17 o
  -5   1  10          5.53          6.70         3.73 o
  -4   1  10          6.29          9.81         3.17 o
  -3   1  10          9.19         10.34         2.93 o
  -2   1  10          9.50          6.71         3.33 o
  -1   1  10        302.17        304.10         7.00 o
   0   1  10         69.29         74.15         4.58 o
   1   1  10        214.21        240.29         6.50 o
   2   1  10        581.76        631.16         9.08 o
   3   1  10        131.06        123.35         5.14 o
   4   1  10         86.61         80.25         4.36 o
   5   1  10          8.30          4.62         3.04 o
   6   1  10         17.90         15.39         4.16 o
   7   1  10          0.01          3.46         3.12 o
   8   1  10          4.81         23.88         8.86 o
  -7   2  10          0.15          1.45         3.98 o
  -6   2  10          9.84         10.88         4.22 o
  -5   2  10          0.67          0.37         3.08 o
  -4   2  10          9.53         12.23         5.11 o
  -3   2  10         14.62         14.94         3.20 o
  -2   2  10         17.20         14.00         2.84 o
  -1   2  10        159.48        169.14         5.81 o
   0   2  10        252.43        298.87         6.56 o
   1   2  10         10.01          6.76         2.08 o
   2   2  10        223.66        221.15         5.17 o
   3   2  10          6.01          4.61         1.81 o
   4   2  10         59.96         62.68         4.17 o
   5   2  10          4.68          0.87         2.73 o
   6   2  10         13.78         12.59         3.91 o
   7   2  10          0.20          5.51         5.15 o
   8   2  10          0.34         10.01         7.32 o
  -6   3  10          1.37          3.91         3.85 o
  -5   3  10          0.20         -6.19         4.66 o
  -4   3  10         23.04         21.62         4.03 o
  -3   3  10         52.73         52.82         5.53 o
  -2   3  10         24.30         24.84         3.37 o
  -1   3  10         17.12         17.97         2.75 o
   0   3  10        161.19        169.99         6.57 o
   1   3  10        199.77        216.16         5.80 o
   2   3  10         36.07         42.73         2.83 o
   3   3  10          0.05          0.22         1.82 o
   4   3  10          5.28          5.71         2.17 o
   5   3  10         17.10         16.69         3.64 o
   6   3  10          0.00          2.03         3.55 o
   7   3  10          2.06          3.27         6.93 o
   8   3  10          8.02         31.59         8.09 o
  -6   4  10          0.58          5.22         3.83 o
  -5   4  10          8.94         14.07         4.19 o
  -4   4  10          3.46          1.98         3.27 o
  -3   4  10          0.93          1.32         3.68 o
  -2   4  10         32.39         38.98         3.79 o
  -1   4  10         68.11         79.08         4.70 o
   0   4  10         27.37         30.14         3.51 o
   1   4  10        185.06        197.08         6.76 o
   2   4  10         32.97         29.72         3.21 o
   3   4  10         17.11         17.67         2.38 o
   4   4  10          0.54         -2.15         2.41 o
   5   4  10          6.41          7.51         5.13 o
   6   4  10        105.28        102.29         8.08 o
   7   4  10          5.36          9.08         6.55 o
  -6   5  10          5.76         13.33         4.44 o
  -5   5  10         40.27         31.03         5.33 o
  -4   5  10         17.70         15.72         3.93 o
  -3   5  10          0.07          2.15         3.07 o
  -2   5  10          1.44         -2.00         2.40 o
  -1   5  10          1.76          5.99         1.88 o
   0   5  10        106.67        100.24         4.88 o
   1   5  10          0.57         -2.17         1.88 o
   2   5  10          5.67          9.35         2.00 o
   3   5  10        179.94        170.50         6.09 o
   4   5  10        283.74        290.66        11.68 o
   5   5  10          8.35         11.34         4.52 o
   6   5  10          1.14          1.51         5.82 o
   7   5  10          2.63         16.18         8.09 o
  -5   6  10          0.58          3.86         3.99 o
  -4   6  10          3.22          2.40         3.75 o
  -3   6  10         72.99         70.25         5.77 o
  -2   6  10          4.16          8.98         3.68 o
  -1   6  10         28.90         25.02         3.28 o
   0   6  10         87.48         78.48         4.72 o
   1   6  10         99.14        107.25         4.53 o
   2   6  10       1132.75       1086.66        17.24 o
   3   6  10         75.19         71.80         5.51 o
   4   6  10          6.45          4.04         4.58 o
   5   6  10          0.37          2.31         5.18 o
   6   6  10          7.88          8.86         8.47 o
   7   6  10          0.10          8.86         8.47 o
  -5   7  10          0.29         -2.79         3.82 o
  -4   7  10          0.05         -0.12         3.93 o
  -3   7  10         12.89         11.93         5.39 o
  -2   7  10         23.93         24.94         4.23 o
  -1   7  10         13.59         12.98         4.11 o
   0   7  10       1120.89       1140.55        24.80 o
   1   7  10          1.83          6.43         3.28 o
   2   7  10         92.94         82.22         6.20 o
   3   7  10          0.55         -0.72         3.14 o
   4   7  10         38.31         36.51         6.28 o
   5   7  10          0.40          1.93         8.47 o
   6   7  10          2.60          6.93         8.09 o
   7   7  10          0.19          3.08         8.09 o
  -4   8  10          5.08          4.64         4.59 o
  -3   8  10         87.05        102.04         8.37 o
  -2   8  10        279.29        282.89        10.75 o
  -1   8  10          6.50          8.05         4.46 o
   0   8  10          0.55         -2.94         3.10 o
   1   8  10          0.40         -2.99         3.09 o
   2   8  10        122.12        119.15         7.54 o
   3   8  10         10.86         15.83         4.73 o
   4   8  10          1.64         18.46        10.79 o
   5   8  10          0.66          8.47         8.86 o
   6   8  10          9.19         17.72        10.02 o
  -3   9  10          0.14          5.28         5.07 o
  -2   9  10          1.28          6.17         4.84 o
  -1   9  10         43.99         41.34         7.40 o
   0   9  10         28.05         28.06         6.58 o
   1   9  10         38.49         41.19         7.12 o
   2   9  10         52.88         58.11         6.07 o
   3   9  10          6.17         10.85         6.94 o
   4   9  10          2.17          4.81         6.81 o
   5   9  10         11.67         15.41        10.02 o
   6   9  10          0.22          3.08         9.24 o
  -2  10  10          0.01         -0.50         4.66 o
  -1  10  10          1.57          1.33         7.61 o
   0  10  10         18.93         29.25         6.18 o
   1  10  10          2.87          5.77         4.76 o
   2  10  10          0.11          1.64         5.53 o
   3  10  10         10.63          9.61         6.91 o
   4  10  10         14.52         24.46        24.65 o
   5  10  10          2.17         17.72        10.40 o
   0  11  10          1.13          9.56         8.30 o
   1  11  10          2.31          8.82         6.27 o
   2  11  10          2.38         14.43         7.73 o
   3  11  10          2.03         14.92         8.58 o
  -2 -10  11          1.39         17.88        13.67 o
  -1 -10  11          0.11          6.51         6.17 o
   0 -10  11         17.61         12.33        12.71 o
  -4  -9  11          8.16         -0.74         7.31 o
  -3  -9  11          0.78          5.78        10.40 o
  -2  -9  11          0.08          5.23         7.50 o
  -1  -9  11          0.00         -0.98        12.13 o
   0  -9  11          1.33          1.24         5.22 o
   1  -9  11          0.49        -13.48        10.40 o
   2  -9  11          0.41          8.47        12.71 o
  -5  -8  11          0.17          1.93         9.63 o
  -4  -8  11          0.02         -1.54         8.86 o
  -3  -8  11          9.38         22.73        10.40 o
  -2  -8  11          5.83         17.19         7.73 o
  -1  -8  11         13.15         14.76         7.12 o
   0  -8  11         42.80         28.55         8.67 o
   1  -8  11          2.22         -8.09        10.79 o
   2  -8  11          1.72          0.00        11.94 o
   3  -8  11          0.32         -3.30        12.71 o
   4  -8  11          9.07          7.11         7.90 o
  -5  -7  11          3.05          8.97         6.36 o
  -4  -7  11         33.69         35.07         8.44 o
  -3  -7  11         11.51         24.27        10.02 o
  -2  -7  11         65.34         48.83         9.37 o
  -1  -7  11         18.86          8.57         6.63 o
   0  -7  11         24.18          5.00         6.00 o
   1  -7  11         33.90         42.74        19.65 o
   2  -7  11          3.19         -1.78         8.55 o
   3  -7  11          3.22         -0.71         4.69 o
   4  -7  11          2.47        -12.07        11.75 o
  -6  -6  11          5.62         20.37        11.56 o
  -5  -6  11          3.79          4.13         5.43 o
  -4  -6  11         34.67         28.44         7.63 o
  -3  -6  11         36.65         26.94         7.46 o
  -2  -6  11        107.56         81.28        11.89 o
  -1  -6  11        119.14        121.23        12.18 o
   0  -6  11          0.04         -7.28         5.60 o
   1  -6  11         21.77         20.55         7.41 o
   2  -6  11         26.46         20.84         9.67 o
   3  -6  11          7.52         -1.03         7.11 o
   4  -6  11         11.58          7.95         8.28 o
   5  -6  11          0.82         -6.46        12.52 o
  -6  -5  11          8.12          5.93         5.13 o
  -5  -5  11          4.27          8.76         4.77 o
  -4  -5  11         37.45         32.34         5.54 o
  -3  -5  11          1.27          3.99         4.27 o
  -2  -5  11          4.79         -2.37         4.23 o
  -1  -5  11          1.48          1.88         4.42 o
   0  -5  11         30.11         27.02         7.52 o
   1  -5  11         43.43         44.11         5.92 o
   2  -5  11          0.81         -0.42         2.16 o
   3  -5  11         24.03         14.98         4.30 o
   4  -5  11          0.47         -5.23         3.67 o
   5  -5  11          4.59         -7.28         6.44 o
   6  -5  11         48.41         23.85         6.42 o
  -6  -4  11          4.24          3.37         5.78 o
  -5  -4  11         12.51         11.84         5.92 o
  -4  -4  11         18.67          7.72         5.09 o
  -3  -4  11          4.06          1.81         5.11 o
  -2  -4  11          0.45         -1.57         5.73 o
  -1  -4  11          3.97          3.95         4.30 o
   0  -4  11          0.00          0.62         3.00 o
   1  -4  11          5.66          4.00         3.90 o
   2  -4  11          1.67          2.38         2.12 o
   3  -4  11          1.72          1.48         3.67 o
   4  -4  11        172.56        185.62         9.23 o
   5  -4  11         16.30         16.57         5.34 o
   6  -4  11          0.00         -5.83         4.55 o
  -7  -3  11          0.91          1.19         4.84 o
  -6  -3  11          0.01          0.94         4.81 o
  -5  -3  11          3.48          3.63         5.78 o
  -4  -3  11          1.22          3.14         3.45 o
  -3  -3  11          4.54         -0.83         4.00 o
  -2  -3  11         43.21         44.86         6.32 o
  -1  -3  11         24.06         29.12         4.64 o
   0  -3  11         85.60         88.32         6.34 o
   1  -3  11          0.25          3.27         2.75 o
   2  -3  11        134.25        140.86         5.47 o
   3  -3  11          4.40          0.32         4.00 o
   4  -3  11          6.23          2.56         2.76 o
   5  -3  11          5.50          4.75         4.23 o
   6  -3  11         22.83         25.27         5.99 o
   7  -3  11          1.20         -3.18         7.38 o
  -7  -2  11          0.24         -6.63         4.42 o
  -6  -2  11         10.21         21.02         6.36 o
  -5  -2  11          6.59          9.43         4.70 o
  -4  -2  11          2.24          0.86         4.67 o
  -3  -2  11         77.39         85.55         5.22 o
  -2  -2  11        342.60        326.70        10.63 o
  -1  -2  11        409.55        388.76        11.55 o
   0  -2  11         29.57         36.37         4.66 o
   1  -2  11         21.50         21.36         2.53 o
   2  -2  11         41.80         50.14         3.90 o
   3  -2  11         27.26         21.21         3.13 o
   4  -2  11          7.60          7.76         2.82 o
   5  -2  11          8.55          8.20         3.73 o
   6  -2  11          3.38         -0.03         4.00 o
   7  -2  11          0.41         -4.30         5.10 o
  -7  -1  11          1.09         11.44         5.46 o
  -6  -1  11          6.99          9.35         4.62 o
  -5  -1  11         16.96         22.25         5.52 o
  -4  -1  11        812.13        882.74        17.83 o
  -3  -1  11        224.39        227.26         7.30 o
  -2  -1  11          0.00          4.97         3.39 o
  -1  -1  11         27.59         32.84         3.05 o
   0  -1  11        114.79        126.66         9.59 o
   1  -1  11        108.88        116.96         5.69 o
   2  -1  11        141.17        157.93         5.21 o
   3  -1  11          2.76          2.62         1.58 o
   4  -1  11          5.47          4.57         2.70 o
   5  -1  11          0.57          4.92         3.00 o
   6  -1  11         32.82         36.32         5.03 o
   7  -1  11          2.62         -1.63         3.67 o
  -7   0  11         21.10         23.60         5.75 o
  -6   0  11        316.71        299.05        12.56 o
  -5   0  11         49.29         61.83         7.03 o
  -4   0  11         24.91         21.53         5.08 o
  -3   0  11         40.84         35.78         6.23 o
  -2   0  11         27.01         27.81         4.50 o
  -1   0  11          9.31          7.91         3.27 o
   0   0  11         23.25         24.39         3.46 o
   1   0  11         86.17         80.49         6.35 o
   2   0  11          4.71          3.24         2.19 o
   3   0  11          2.05          2.08         1.54 o
   4   0  11        153.26        157.43         6.48 o
   5   0  11          0.77         -2.05         2.23 o
   6   0  11         60.48         60.47         6.34 o
   7   0  11          6.45          9.25         4.17 o
  -6   1  11          0.06          1.75         4.53 o
  -5   1  11          0.03         -2.97         3.03 o
  -4   1  11         87.54         89.20         6.73 o
  -3   1  11          7.12          8.13         2.95 o
  -2   1  11        137.30        138.87         5.82 o
  -1   1  11        156.10        178.49         5.50 o
   0   1  11         20.46         13.69         3.07 o
   1   1  11        133.43        135.21         9.02 o
   2   1  11         62.75         68.91         5.29 o
   3   1  11          0.00         -0.37         2.60 o
   4   1  11        309.76        319.03         8.78 o
   5   1  11          5.36          1.24         3.04 o
   6   1  11         50.16         46.46         5.83 o
   7   1  11          0.66          5.53         6.51 o
  -6   2  11          0.29         -0.20         3.68 o
  -5   2  11         15.00          8.57         5.17 o
  -4   2  11          0.28         -3.30         4.45 o
  -3   2  11         21.00         23.08         3.59 o
  -2   2  11         11.86          9.84         2.88 o
  -1   2  11         43.17         43.12         3.60 o
   0   2  11         76.07         79.89         4.03 o
   1   2  11          0.00         -1.47         1.75 o
   2   2  11         54.98         68.20         4.14 o
   3   2  11         35.17         31.51         2.96 o
   4   2  11         71.60         68.92         4.38 o
   5   2  11          4.18          2.03         2.86 o
   6   2  11          0.48          0.79         3.43 o
   7   2  11          0.03          7.32         6.93 o
  -6   3  11          9.68          6.84         3.89 o
  -5   3  11          0.01         -4.27         5.47 o
  -4   3  11         14.14         17.10         4.72 o
  -3   3  11          9.89          3.33         3.25 o
  -2   3  11         44.77         48.30         4.15 o
  -1   3  11          7.53          4.05         2.42 o
   0   3  11          0.17          7.04         2.32 o
   1   3  11        122.76        124.56         5.38 o
   2   3  11         29.38         30.73         4.02 o
   3   3  11         39.30         39.06         3.49 o
   4   3  11         35.26         30.88         4.40 o
   5   3  11          0.26          0.03         2.95 o
   6   3  11          8.86         13.72         4.40 o
   7   3  11          6.13          7.40         5.54 o
  -6   4  11          4.60          4.89         4.10 o
  -5   4  11         17.86         20.74         4.86 o
  -4   4  11         21.98         18.40         4.16 o
  -3   4  11         13.33         10.18         3.33 o
  -2   4  11         32.18         31.83         3.80 o
  -1   4  11         28.89         28.81         3.34 o
   0   4  11        401.64        401.93         9.45 o
   1   4  11         15.11         14.17         2.85 o
   2   4  11         26.91         34.06         2.72 o
   3   4  11         14.83         14.90         2.50 o
   4   4  11          0.73          0.98         2.79 o
   5   4  11         51.98         45.81         6.22 o
   6   4  11         47.97         62.70         9.25 o
   7   4  11          1.49         10.79         8.09 o
  -5   5  11          0.00          3.81         3.97 o
  -4   5  11          0.33         -2.48         3.17 o
  -3   5  11         22.69         26.28         4.12 o
  -2   5  11          6.39          8.36         3.79 o
  -1   5  11         39.08         41.91         3.98 o
   0   5  11          3.67          3.14         3.05 o
   1   5  11          4.70          2.98         2.63 o
   2   5  11         59.06         52.37         3.97 o
   3   5  11         87.26         91.86         5.92 o
   4   5  11        887.35        929.04        20.50 o
   5   5  11          4.20          7.40         4.24 o
   6   5  11         19.06         20.80         9.24 o
   7   5  11          0.07          8.47         8.09 o
  -5   6  11          0.17         -2.15         4.08 o
  -4   6  11         13.36         12.64         4.33 o
  -3   6  11          3.79          6.28         3.48 o
  -2   6  11         33.23         44.18         5.27 o
  -1   6  11         41.39         30.76         3.04 o
   0   6  11         64.40         63.77         4.80 o
   1   6  11          1.64          0.00         2.99 o
   2   6  11        945.93        948.15        21.52 o
   3   6  11         68.54         65.50         6.37 o
   4   6  11         13.41          3.89         3.86 o
   5   6  11          4.84          8.58         7.32 o
   6   6  11         53.65         50.47        12.33 o
   7   6  11          0.20         10.01         8.47 o
  -4   7  11         45.39         42.99         6.32 o
  -3   7  11         16.15         19.84         5.67 o
  -2   7  11          0.18          3.36         3.30 o
  -1   7  11         32.73         26.35         4.71 o
   0   7  11        315.76        276.53         9.68 o
   1   7  11        133.54        133.31         7.52 o
   2   7  11        105.43         90.95         6.59 o
   3   7  11         77.66         75.92         7.16 o
   4   7  11         69.10         72.33         8.43 o
   5   7  11          3.05         13.10         9.24 o
   6   7  11          3.51         10.02         9.24 o
  -4   8  11          6.88         14.05         5.28 o
  -3   8  11          4.40          5.16         4.45 o
  -2   8  11         21.16         20.88         4.81 o
  -1   8  11         13.80         10.50         5.50 o
   0   8  11          0.28          5.33         4.27 o
   1   8  11          5.69          7.86         3.53 o
   2   8  11         68.18         62.92         5.86 o
   3   8  11         15.52         15.93         4.94 o
   4   8  11          0.98         13.29         6.81 o
   5   8  11         35.90         32.36        11.94 o
   6   8  11          6.14         11.56         9.63 o
  -3   9  11          6.00          0.87         5.45 o
  -2   9  11          0.07          1.20         4.49 o
  -1   9  11          0.99          4.51         5.42 o
   0   9  11          4.23          4.55         4.59 o
   1   9  11         15.62         14.32         5.42 o
   2   9  11          6.19          7.23         4.06 o
   3   9  11          4.07          9.15         6.47 o
   4   9  11          2.21          3.77         7.32 o
   5   9  11          1.26          5.01         8.86 o
  -1  10  11         13.17         18.01         9.12 o
   0  10  11          4.49         10.88         8.81 o
   1  10  11          0.00          3.28         5.70 o
   2  10  11          0.29          6.81         6.94 o
   3  10  11          0.24         -4.84        10.79 o
   4  10  11          2.41          1.16        14.25 o
   1  11  11         24.89         38.56        10.07 o
   2  11  11         32.82         44.78        10.80 o
  -3  -9  12          0.11          8.86        10.40 o
  -2  -9  12          1.71          6.55         9.63 o
  -1  -9  12          0.97          8.80         7.84 o
   0  -9  12          7.15          7.32        13.10 o
   1  -9  12          0.06         -9.24        11.17 o
   2  -9  12          3.66         -6.55        12.33 o
  -4  -8  12          0.67         -8.47         8.47 o
  -3  -8  12          0.58          3.08         9.24 o
  -2  -8  12         21.04         10.72         7.57 o
  -1  -8  12          2.32         -0.99         7.07 o
   0  -8  12          6.23         -0.08         6.70 o
   1  -8  12          2.44          2.31        12.33 o
   2  -8  12         11.48         21.19        14.64 o
   3  -8  12          0.77         -5.44         6.93 o
  -5  -7  12          6.62          3.59         6.75 o
  -4  -7  12          0.03          0.39         8.86 o
  -3  -7  12         12.22          5.01        10.02 o
  -2  -7  12         29.20         13.54        13.10 o
  -1  -7  12         10.50         12.89         7.03 o
   0  -7  12        150.84        143.27        13.79 o
   1  -7  12         13.28         18.87        13.87 o
   2  -7  12          0.04        -13.00         8.66 o
   3  -7  12          0.00         -3.46         5.20 o
   4  -7  12          5.13         -2.61         5.66 o
  -5  -6  12          0.41          1.67         6.02 o
  -4  -6  12          0.30         -2.80         5.15 o
  -3  -6  12          3.90         10.87         6.12 o
  -2  -6  12         84.98         66.42        13.10 o
  -1  -6  12         25.93         45.20         9.05 o
   0  -6  12         62.38         50.11         9.16 o
   1  -6  12         10.37          7.56         6.74 o
   2  -6  12          5.71          4.42         4.58 o
   3  -6  12          0.54         -8.48         8.17 o
   4  -6  12          3.36          1.59         5.33 o
   5  -6  12          1.17          3.31         7.52 o
  -6  -5  12          0.37         -2.06         5.54 o
  -5  -5  12          4.00         10.12         5.78 o
  -4  -5  12         27.97         24.99         5.49 o
  -3  -5  12          0.63          9.41         5.81 o
  -2  -5  12         20.54         11.04         5.07 o
  -1  -5  12         15.06          9.42         6.82 o
   0  -5  12          4.54          0.58         5.55 o
   1  -5  12         59.85         59.96         6.92 o
   2  -5  12         71.10         67.11         5.87 o
   3  -5  12         16.11          4.90         7.69 o
   4  -5  12          6.27         -6.20         4.96 o
   5  -5  12          3.84          1.59         4.49 o
  -6  -4  12          2.64         -0.50         4.90 o
  -5  -4  12          1.36          3.97         5.37 o
  -4  -4  12         24.15         29.07         5.37 o
  -3  -4  12          0.57         -5.65         4.19 o
  -2  -4  12          0.44         -1.50         3.78 o
  -1  -4  12          2.43          5.15         4.96 o
   0  -4  12         14.58         19.14         7.23 o
   1  -4  12          0.34         -6.62         4.41 o
   2  -4  12          0.69         -2.47         1.89 o
   3  -4  12          6.74          6.97         3.52 o
   4  -4  12         25.70         32.71         5.04 o
   5  -4  12          0.02         -1.49         7.18 o
   6  -4  12          3.33         -0.95         5.95 o
  -6  -3  12          0.71          1.39         5.18 o
  -5  -3  12          0.50          0.86         5.09 o
  -4  -3  12          1.65          6.28         3.66 o
  -3  -3  12          1.49         -5.70         4.16 o
  -2  -3  12          0.06          3.31         4.68 o
  -1  -3  12          2.47          4.08         4.48 o
   0  -3  12        263.31        243.93        14.69 o
   1  -3  12          0.59          3.39         2.20 o
   2  -3  12         26.67         30.49         3.32 o
   3  -3  12          3.14          5.62         2.85 o
   4  -3  12         34.68         46.07         5.46 o
   5  -3  12         18.87         14.16         5.70 o
   6  -3  12          6.76          5.88         5.74 o
  -6  -2  12         17.35         12.08         5.83 o
  -5  -2  12          2.74          3.16         4.23 o
  -4  -2  12         50.89         49.24         5.02 o
  -3  -2  12          0.45         -1.73         2.65 o
  -2  -2  12        927.53        964.92        20.65 o
  -1  -2  12         60.48         58.51         8.38 o
   0  -2  12        122.65        127.78         7.34 o
   1  -2  12          3.27          6.01         3.27 o
   2  -2  12          0.17          0.44         1.82 o
   3  -2  12         31.37         21.71         3.51 o
   4  -2  12          4.50          4.54         2.73 o
   5  -2  12          7.05         13.39         3.98 o
   6  -2  12          0.05          0.27         4.15 o
   7  -2  12          1.06         -0.20         7.67 o
  -6  -1  12         41.13         33.02        11.19 o
  -5  -1  12         31.26         46.98         6.65 o
  -4  -1  12        255.40        248.76        12.86 o
  -3  -1  12        224.60        234.60        12.40 o
  -2  -1  12        257.82        268.31        10.41 o
  -1  -1  12        148.47        154.48         5.55 o
   0  -1  12        145.06        171.92         7.37 o
   1  -1  12         13.66         13.88         3.21 o
   2  -1  12         16.63         17.82         2.32 o
   3  -1  12         25.26         32.77         3.15 o
   4  -1  12          0.97          0.11         2.65 o
   5  -1  12          2.14          4.28         3.08 o
   6  -1  12          8.47          9.74         3.83 o
   7  -1  12          8.98         15.60         6.31 o
  -6   0  12          1.80          3.55         8.15 o
  -5   0  12         20.80         22.84         5.43 o
  -4   0  12         61.27         50.79         8.91 o
  -3   0  12          3.40         -0.45         3.69 o
  -2   0  12        134.43        122.31         7.45 o
  -1   0  12         93.34         90.04         8.64 o
   0   0  12          1.21          1.11         3.51 o
   1   0  12        131.26        132.60         6.41 o
   2   0  12         21.54         21.02         3.03 o
   3   0  12          9.58          9.21         2.44 o
   4   0  12          2.48          3.23         2.50 o
   5   0  12         11.31          8.85         3.13 o
   6   0  12         78.92         76.33         6.49 o
   7   0  12          2.99          3.98         4.59 o
  -6   1  12        108.17        106.16        12.39 o
  -5   1  12         20.62         26.19         4.68 o
  -4   1  12         15.94         13.94         3.91 o
  -3   1  12          8.72          8.29         3.19 o
  -2   1  12        258.58        260.73        10.18 o
  -1   1  12          7.15          7.44         2.24 o
   0   1  12         22.65         21.43         3.55 o
   1   1  12          0.68          2.91         2.64 o
   2   1  12         15.17         17.78         2.87 o
   3   1  12         29.68         29.26         2.88 o
   4   1  12        145.60        146.22         6.31 o
   5   1  12          0.47          0.44         4.17 o
   6   1  12         17.64         21.30         9.20 o
   7   1  12          0.01          8.35         4.79 o
  -6   2  12         13.88         11.53         4.35 o
  -5   2  12          1.08         -2.89         4.37 o
  -4   2  12         45.48         40.55         4.97 o
  -3   2  12         20.54         21.97         4.10 o
  -2   2  12        155.83        162.84         6.51 o
  -1   2  12         28.01         28.94         3.27 o
   0   2  12        240.54        236.47         6.94 o
   1   2  12          1.37          4.62         2.21 o
   2   2  12        581.38        606.79         9.75 o
   3   2  12         13.56         13.00         2.49 o
   4   2  12          0.01          1.92         2.35 o
   5   2  12          8.38          4.41         3.89 o
   6   2  12         13.63         21.04         4.79 o
   7   2  12          0.42          5.95         4.67 o
  -6   3  12          7.16          8.19         4.33 o
  -5   3  12          1.00         -2.60         4.65 o
  -4   3  12          6.40          4.16         3.52 o
  -3   3  12         41.83         51.21         5.16 o
  -2   3  12        135.06        118.96         6.69 o
  -1   3  12          6.81          2.58         2.41 o
   0   3  12         31.76         34.29         2.95 o
   1   3  12         13.34         12.82         3.03 o
   2   3  12        224.36        215.01         5.95 o
   3   3  12          0.00         -0.26         1.83 o
   4   3  12        181.04        183.38         7.45 o
   5   3  12          6.10          5.67         3.36 o
   6   3  12          8.75         17.80         5.13 o
   7   3  12          4.38          8.86         8.47 o
  -5   4  12          1.86         -2.73         4.23 o
  -4   4  12         76.02         65.98         7.06 o
  -3   4  12         17.17         20.74         4.07 o
  -2   4  12          1.84          2.00         2.74 o
  -1   4  12          9.08          8.30         2.87 o
   0   4  12         30.99         37.03         4.47 o
   1   4  12          0.46          0.81         2.04 o
   2   4  12         87.47         80.62         5.67 o
   3   4  12         53.54         50.85         4.18 o
   4   4  12          8.55          5.83         2.63 o
   5   4  12          1.32          4.88         3.37 o
   6   4  12        202.94        220.84        16.00 o
   7   4  12          1.37         12.71         9.24 o
  -5   5  12         27.19         30.98         5.55 o
  -4   5  12          1.34         -1.80         3.43 o
  -3   5  12         52.05         45.79         5.11 o
  -2   5  12          8.47          6.96         3.11 o
  -1   5  12          2.73          1.03         2.72 o
   0   5  12         22.87         17.38         4.06 o
   1   5  12          4.06          7.24         4.15 o
   2   5  12         71.36         83.59         7.59 o
   3   5  12         15.96         13.32         2.66 o
   4   5  12        131.07        138.42         7.61 o
   5   5  12         70.79         49.40         9.25 o
   6   5  12         62.68         80.90        13.48 o
   7   5  12         12.49         24.27        10.02 o
  -5   6  12          0.46          2.87         4.34 o
  -4   6  12         31.94         39.62         5.97 o
  -3   6  12         31.33         25.88         4.50 o
  -2   6  12         94.33         93.69         6.64 o
  -1   6  12        152.84        143.76         6.92 o
   0   6  12         10.65         17.44         5.00 o
   1   6  12        134.65        109.49         8.19 o
   2   6  12        248.90        250.73         8.57 o
   3   6  12         98.09         98.81         7.18 o
   4   6  12        247.36        232.22        11.19 o
   5   6  12         19.16         35.82        11.94 o
   6   6  12         60.82         56.24        13.48 o
   7   6  12          2.13         23.11        10.01 o
  -4   7  12          2.75         14.27         4.52 o
  -3   7  12          0.51          0.27         3.66 o
  -2   7  12         20.87         18.08         4.62 o
  -1   7  12         26.28         29.14         4.37 o
   0   7  12          0.18          4.19         4.33 o
   1   7  12          0.29         -1.39         3.37 o
   2   7  12        191.01        201.64         9.43 o
   3   7  12         17.32         12.72         5.65 o
   4   7  12        120.72         85.23        22.92 o
   5   7  12         20.79         20.42        10.40 o
   6   7  12          0.03         13.10         9.63 o
  -3   8  12         17.92         16.69         6.06 o
  -2   8  12         11.65         10.83         4.07 o
  -1   8  12         24.56         30.16         4.65 o
   0   8  12        119.06        119.30        13.90 o
   1   8  12          6.29         13.76         4.90 o
   2   8  12          5.48          7.59         3.95 o
   3   8  12          8.09          8.44         8.28 o
   4   8  12          0.39          5.57         6.91 o
   5   8  12          0.48         11.56        10.01 o
   6   8  12          0.30         13.87        10.40 o
  -2   9  12          0.00          4.66         5.09 o
  -1   9  12         17.61         24.96         7.83 o
   0   9  12          0.01          5.63         4.87 o
   1   9  12         22.41         25.96         5.92 o
   2   9  12          4.68          5.65         5.41 o
   3   9  12          0.99         11.90         7.88 o
   4   9  12         34.08         35.12         9.37 o
   5   9  12          0.76         11.94        10.79 o
  -1  10  12          1.90         17.79         9.37 o
   0  10  12          1.04          6.88         6.70 o
   1  10  12         13.02         21.41         8.68 o
   2  10  12          0.66         11.06         7.88 o
   3  10  12         20.93         43.05        10.40 o
   4  10  12          9.02         17.33        11.94 o
  -2  -9  13          8.83          0.00        10.40 o
  -1  -9  13          4.31          7.66         7.32 o
   0  -9  13          2.11         -9.63        12.71 o
   1  -9  13          2.05        -17.33        12.71 o
  -3  -8  13          0.98          0.39         9.24 o
  -2  -8  13          7.37         18.90        11.56 o
  -1  -8  13          0.13          0.69         6.55 o
   0  -8  13          9.75          9.91         9.05 o
   1  -8  13          1.78          2.31        13.48 o
   2  -8  13         72.39         64.65         9.66 o
   3  -8  13          5.84          2.78         6.30 o
  -4  -7  13          0.13          7.70        10.40 o
  -3  -7  13          0.73          7.70         8.86 o
  -2  -7  13         45.67         40.65         9.25 o
  -1  -7  13          0.08         -6.36         5.60 o
   0  -7  13         45.62         54.67        10.36 o
   1  -7  13          9.52          2.31        13.10 o
   2  -7  13         13.38          9.88         5.51 o
   3  -7  13          1.43         -1.70         5.70 o
   4  -7  13         16.25          0.61        13.29 o
  -5  -6  13          4.47          0.39         6.47 o
  -4  -6  13          6.59          6.55        10.40 o
  -3  -6  13         52.41         76.28        15.41 o
  -2  -6  13        111.03         64.86        17.53 o
  -1  -6  13         44.31         41.47         9.16 o
   0  -6  13         28.15         23.19         7.82 o
   1  -6  13         13.89         11.75        17.33 o
   2  -6  13          0.00         -5.34        10.61 o
   3  -6  13          0.00          2.55         9.05 o
   4  -6  13         32.21         39.30         8.86 o
  -5  -5  13         19.78          8.86        12.33 o
  -4  -5  13          7.81          9.10         5.92 o
  -3  -5  13          1.29          2.30         5.85 o
  -2  -5  13          2.41         -4.62         7.70 o
  -1  -5  13         80.29         95.13        11.56 o
   0  -5  13         36.18         27.74         7.98 o
   1  -5  13         50.00         35.15         9.92 o
   2  -5  13          0.17         -4.44         7.67 o
   3  -5  13          5.34          0.14         6.02 o
   4  -5  13          0.97         -7.97         5.31 o
   5  -5  13          0.06         -5.86         9.05 o
  -6  -4  13          2.98          3.30         9.63 o
  -5  -4  13          4.01          3.00         5.27 o
  -4  -4  13          0.02         -3.73         4.99 o
  -3  -4  13         91.87         86.37        10.74 o
  -2  -4  13          1.02         -2.59         5.78 o
  -1  -4  13         99.52         93.32        11.56 o
   0  -4  13          4.68          4.66         6.43 o
   1  -4  13         12.01         15.03         6.04 o
   2  -4  13         39.39         32.61         5.08 o
   3  -4  13         36.49         30.00         5.71 o
   4  -4  13         55.41         52.53         6.11 o
   5  -4  13          3.86          2.94         4.78 o
   6  -4  13         31.59         23.70         6.23 o
  -6  -3  13          0.11          3.99        11.94 o
  -5  -3  13          0.42          4.09         9.63 o
  -4  -3  13          0.65          3.31         5.37 o
  -3  -3  13          1.72          1.03         4.81 o
  -2  -3  13         49.82         49.73         7.08 o
  -1  -3  13         51.56         49.68         7.21 o
   0  -3  13         76.28         63.13        12.61 o
   1  -3  13        386.96        317.61        15.25 o
   2  -3  13         88.56         89.97         8.21 o
   3  -3  13         50.82         48.22         6.14 o
   4  -3  13          7.79          6.88         3.78 o
   5  -3  13          1.31         -0.87         4.70 o
   6  -3  13          2.25          3.99         4.81 o
  -6  -2  13          1.56          1.94         5.63 o
  -5  -2  13         27.47         21.80         5.60 o
  -4  -2  13         59.98         55.12         7.23 o
  -3  -2  13         19.82         17.77         3.66 o
  -2  -2  13        229.77        270.71        12.42 o
  -1  -2  13        222.16        229.31        10.92 o
   0  -2  13        715.99        739.27        20.66 o
   1  -2  13         90.30         93.68         4.42 o
   2  -2  13         21.04         21.08         3.11 o
   3  -2  13         38.00         39.71         4.19 o
   4  -2  13         13.28         12.75         4.06 o
   5  -2  13         13.60         18.64         4.20 o
   6  -2  13          3.59          9.29         4.99 o
  -6  -1  13         20.37         22.52         6.20 o
  -5  -1  13          0.79          3.94         4.43 o
  -4  -1  13         53.37         59.79         7.18 o
  -3  -1  13          4.14          3.46         3.77 o
  -2  -1  13       1331.97       1359.70        33.17 o
  -1  -1  13          3.40          6.50         3.84 o
   0  -1  13        191.24        179.40         7.88 o
   1  -1  13         22.94         25.28         4.26 o
   2  -1  13          0.12         -2.83         2.24 o
   3  -1  13         21.77         18.39         3.15 o
   4  -1  13          0.07          2.31         2.57 o
   5  -1  13          0.53          0.37         4.67 o
   6  -1  13          0.04         -2.87         4.11 o
   7  -1  13          1.82          1.82         4.44 o
  -6   0  13         71.18         67.38         8.19 o
  -5   0  13         21.07         27.60         6.11 o
  -4   0  13       1006.63       1023.62        25.91 o
  -3   0  13          0.26         -0.48         4.33 o
  -2   0  13          0.03         -7.88         6.06 o
  -1   0  13          6.32          5.88         4.52 o
   0   0  13        136.41        132.15         6.80 o
   1   0  13         18.27         14.29         3.35 o
   2   0  13         28.48         34.70         3.73 o
   3   0  13          0.06         -0.72         2.74 o
   4   0  13          8.97          4.78         3.67 o
   5   0  13          0.42         11.48         4.18 o
   6   0  13         33.85         38.64         6.33 o
   7   0  13          1.03         -1.89         4.62 o
  -6   1  13          8.89         -3.64         5.11 o
  -5   1  13          0.99         -7.44         4.96 o
  -4   1  13        183.50        179.44        18.02 o
  -3   1  13          0.00         -2.50         3.88 o
  -2   1  13        947.02        952.02        29.37 o
  -1   1  13         20.32         16.18         4.38 o
   0   1  13       1143.95       1136.87        19.09 o
   1   1  13          0.94          2.75         2.51 o
   2   1  13          0.91          3.30         2.29 o
   3   1  13         69.25         78.77         4.49 o
   4   1  13          0.00          0.13         2.31 o
   5   1  13         16.27         22.51         4.53 o
   6   1  13          3.47          5.78         4.99 o
   7   1  13          1.49          6.36         5.44 o
  -6   2  13          0.56          4.28         4.20 o
  -5   2  13          5.76          4.32         3.69 o
  -4   2  13          0.02         -4.61         3.08 o
  -3   2  13         18.21         19.16         3.97 o
  -2   2  13         32.01         26.13         3.67 o
  -1   2  13          8.03         11.14         5.20 o
   0   2  13        562.29        530.00        12.30 o
   1   2  13        110.87        111.55         5.36 o
   2   2  13        996.92        952.42        15.76 o
   3   2  13         33.28         32.18         3.31 o
   4   2  13         99.00        106.57         5.95 o
   5   2  13          4.41         10.32         4.04 o
   6   2  13          7.64          7.30         4.57 o
   7   2  13         24.35         50.65        13.39 o
  -5   3  13          0.01         -0.13         3.58 o
  -4   3  13          0.04          0.76         3.54 o
  -3   3  13         22.63         11.73         3.82 o
  -2   3  13         19.47         16.65         4.86 o
  -1   3  13         68.39         69.20         4.68 o
   0   3  13          5.36          7.35         2.32 o
   1   3  13         66.28         58.48         4.17 o
   2   3  13         14.42         16.35         2.62 o
   3   3  13        133.34        133.39         5.76 o
   4   3  13        156.70        166.68         7.37 o
   5   3  13         97.74         89.79         8.55 o
   6   3  13         89.80        104.80         9.81 o
   7   3  13          0.36         18.10        10.01 o
  -5   4  13         11.20         11.96         4.60 o
  -4   4  13         37.61         27.36         4.91 o
  -3   4  13         38.43         33.57         6.13 o
  -2   4  13          0.72          3.07         2.98 o
  -1   4  13          2.11          1.52         2.65 o
   0   4  13          0.15         -2.94         1.96 o
   1   4  13         11.13          9.39         3.05 o
   2   4  13          9.00          5.43         2.14 o
   3   4  13          2.99          1.89         2.30 o
   4   4  13          1.09          0.50         2.46 o
   5   4  13         52.36         68.40         9.03 o
   6   4  13          1.95         26.96        11.17 o
   7   4  13         52.48         74.73        14.25 o
  -5   5  13          0.01          1.04         4.09 o
  -4   5  13          1.20          4.09         4.89 o
  -3   5  13          9.98          7.98         3.75 o
  -2   5  13         34.48         36.04         4.61 o
  -1   5  13        108.89         98.24         5.91 o
   0   5  13         26.40         23.77         3.65 o
   1   5  13         37.64         44.71         6.78 o
   2   5  13         10.54          6.08         2.76 o
   3   5  13         12.02         12.53         3.19 o
   4   5  13         50.05         59.90         7.07 o
   5   5  13         38.70         43.14        12.33 o
   6   5  13        226.32        233.92        22.35 o
   7   5  13          2.46         14.25        10.40 o
  -4   6  13          3.04          5.25         4.29 o
  -3   6  13          1.98          1.75         3.28 o
  -2   6  13          1.55         -1.48         3.01 o
  -1   6  13          3.18         12.08         3.65 o
   0   6  13         27.25         24.89         8.06 o
   1   6  13          8.31          6.15         4.33 o
   2   6  13          1.55          5.08         4.32 o
   3   6  13          6.06          7.38         5.25 o
   4   6  13        487.24        480.61        14.86 o
   5   6  13         13.88         23.11        11.56 o
   6   6  13         13.42         14.64        10.40 o
  -4   7  13          0.35          6.46         4.69 o
  -3   7  13          0.18          1.82         4.46 o
  -2   7  13         41.27         37.71         5.65 o
  -1   7  13          5.51          3.31         4.99 o
   0   7  13         59.11         65.29         7.24 o
   1   7  13          4.26          2.59         4.41 o
   2   7  13        424.72        388.70        14.11 o
   3   7  13         12.87         17.01         6.20 o
   4   7  13          1.53          3.56         7.32 o
   5   7  13          0.05         16.18        11.17 o
   6   7  13         22.42         39.29        12.71 o
  -3   8  13          0.27          1.17         5.04 o
  -2   8  13         23.50         24.08         5.77 o
  -1   8  13          9.01          6.47         3.96 o
   0   8  13          7.19          5.86         4.93 o
   1   8  13          1.68          1.81         4.59 o
   2   8  13         15.77         20.05         6.05 o
   3   8  13          1.81         -2.60         6.11 o
   4   8  13         55.59         48.97         9.53 o
   5   8  13          3.02          8.47        10.02 o
  -2   9  13          1.06         -5.95         5.03 o
  -1   9  13          8.04         13.04         4.88 o
   0   9  13          0.31          3.25         7.78 o
   1   9  13          0.31          5.26         6.44 o
   2   9  13          0.00          6.55         7.40 o
   3   9  13          0.58          1.24        10.98 o
   4   9  13          1.03         -0.77         9.63 o
   0  10  13          0.00          8.86         7.90 o
   1  10  13          0.78          0.43         5.97 o
   2  10  13          6.80          8.51         9.05 o
   3  10  13          2.19          6.33         8.03 o
  -3  -8  14          4.20         10.40        10.79 o
  -2  -8  14          2.93          5.78        10.01 o
  -1  -8  14          0.51         -5.21         7.57 o
   0  -8  14         36.58         42.37        16.95 o
   1  -8  14          1.38        -17.33        11.56 o
   2  -8  14          1.53          4.94         6.78 o
  -4  -7  14         16.30         30.82        13.10 o
  -3  -7  14          7.56         -4.62         8.86 o
  -2  -7  14          2.23          1.52         6.91 o
  -1  -7  14          0.24          0.94         6.91 o
   0  -7  14         65.31         73.20        11.48 o
   1  -7  14          0.81         -3.85        13.10 o
   2  -7  14         44.16         42.09         7.92 o
   3  -7  14          1.43         -8.28        10.59 o
  -4  -6  14          1.69        -11.94         9.63 o
  -3  -6  14          2.86          3.47         9.24 o
  -2  -6  14          0.27         -4.93         6.66 o
  -1  -6  14         17.36         14.76        11.36 o
   0  -6  14          0.02         -0.09         7.34 o
   1  -6  14          1.05        -12.83         8.55 o
   2  -6  14         64.74         64.08        10.47 o
   3  -6  14          0.77         -1.17         5.37 o
   4  -6  14          0.30         -8.96         5.97 o
  -5  -5  14         26.75         39.41        14.06 o
  -4  -5  14          1.89         -8.86         7.70 o
  -3  -5  14         19.57         30.82        12.71 o
  -2  -5  14          0.50          3.11         6.83 o
  -1  -5  14          5.69          0.39        11.56 o
   0  -5  14         19.84         31.61        13.10 o
   1  -5  14         12.90          5.79         6.05 o
   2  -5  14         20.56         11.97         8.63 o
   3  -5  14         11.78         -0.30         9.19 o
   4  -5  14         22.20         13.75        15.41 o
   5  -5  14          1.23        -20.42        15.79 o
  -5  -4  14          1.67          5.20         6.36 o
  -4  -4  14          5.64         -0.13         5.27 o
  -3  -4  14         21.78         25.14         7.73 o
  -2  -4  14         51.96         50.15         9.89 o
  -1  -4  14         56.95         37.37         8.97 o
   0  -4  14          0.89          6.82        10.59 o
   1  -4  14         59.67         56.58         5.25 o
   2  -4  14         23.43         22.41         5.98 o
   3  -4  14          6.46          2.13         6.50 o
   4  -4  14         33.70         23.21         5.83 o
   5  -4  14          1.26          2.97        10.40 o
  -5  -3  14          5.80         11.12         6.66 o
  -4  -3  14          9.73         11.70         6.93 o
  -3  -3  14          0.04         -5.14         5.20 o
  -2  -3  14         11.82         15.63         6.07 o
  -1  -3  14         20.34          3.99         6.69 o
   0  -3  14        107.63        102.77        11.05 o
   1  -3  14          3.99         -0.94         3.06 o
   2  -3  14        448.30        477.09        12.69 o
   3  -3  14         16.38         13.78         4.48 o
   4  -3  14          0.03         -3.57         5.11 o
   5  -3  14          0.90         -1.22         4.33 o
   6  -3  14          0.00         -9.17        14.83 o
  -6  -2  14         24.20         25.42        14.06 o
  -5  -2  14          0.42         -5.04         5.26 o
  -4  -2  14         53.98         62.67         8.01 o
  -3  -2  14          7.99         20.78         5.55 o
  -2  -2  14          3.41          1.42         4.29 o
  -1  -2  14         45.88         45.28         5.64 o
   0  -2  14        786.95        776.59        25.03 o
   1  -2  14        176.97        183.10        12.35 o
   2  -2  14         49.47         59.06         6.02 o
   3  -2  14         20.71         19.02         3.95 o
   4  -2  14          7.77          5.07         3.38 o
   5  -2  14         23.05         24.60         4.69 o
   6  -2  14          0.27         -3.19         4.18 o
  -6  -1  14        126.69        154.65        11.82 o
  -5  -1  14          0.09         -4.09         4.59 o
  -4  -1  14          2.68         -2.27         4.32 o
  -3  -1  14         33.16         28.35         6.22 o
  -2  -1  14        271.04        256.72        10.60 o
  -1  -1  14        170.79        172.38         9.35 o
   0  -1  14         80.28         85.89         8.36 o
   1  -1  14         18.66         19.70         5.37 o
   2  -1  14         63.27         63.52         5.43 o
   3  -1  14         22.58         24.87         4.72 o
   4  -1  14         10.81         13.23         3.51 o
   5  -1  14          0.62          1.60         3.43 o
   6  -1  14          0.55         -1.03         4.39 o
  -6   0  14         43.64         40.98         7.39 o
  -5   0  14         47.98         55.09         7.99 o
  -4   0  14         53.19         62.71        14.85 o
  -3   0  14         27.62         18.72         5.52 o
  -2   0  14        339.50        345.34        12.04 o
  -1   0  14          5.06          3.19         5.96 o
   0   0  14         94.30        117.90         7.56 o
   1   0  14         62.88         60.14         6.72 o
   2   0  14        111.95        113.60         6.23 o
   3   0  14         82.09         89.77         6.37 o
   4   0  14          1.44         -0.09         3.39 o
   5   0  14          6.97          4.49         4.33 o
   6   0  14          4.87         11.94         5.00 o
  -5   1  14          1.12         -2.67         5.89 o
  -4   1  14         26.68         28.53        11.68 o
  -3   1  14         84.21         96.30         8.27 o
  -2   1  14        239.34        241.51        10.78 o
  -1   1  14         89.17         80.40         5.27 o
   0   1  14       1239.45       1243.09        19.77 o
   1   1  14        110.33        102.89         7.93 o
   2   1  14        218.91        216.79         9.16 o
   3   1  14         17.30         25.03         3.54 o
   4   1  14          3.19          5.08         2.84 o
   5   1  14         36.97         35.65         6.20 o
   6   1  14         33.99         28.42         5.95 o
   7   1  14          5.75          1.67         5.51 o
  -5   2  14          0.78         -2.22         7.48 o
  -4   2  14          0.47          1.32         6.77 o
  -3   2  14          0.01         -3.51         3.17 o
  -2   2  14          0.69         -0.82         2.87 o
  -1   2  14        133.16        140.23         8.45 o
   0   2  14         57.50         69.11         6.66 o
   1   2  14        171.09        181.46         7.78 o
   2   2  14        448.33        444.14        10.58 o
   3   2  14        167.10        166.82         7.33 o
   4   2  14        372.12        403.68        10.44 o
   5   2  14         67.48         71.88         6.98 o
   6   2  14          0.21          4.37         4.26 o
   7   2  14          0.39         13.08         6.04 o
  -5   3  14          1.73          1.66         3.95 o
  -4   3  14         17.91         14.44         4.34 o
  -3   3  14          0.09         -3.29         2.93 o
  -2   3  14         21.29         19.23         3.74 o
  -1   3  14         63.43         65.15         5.00 o
   0   3  14         19.58         13.86         4.58 o
   1   3  14          2.38          1.41         2.94 o
   2   3  14          0.14          0.77         2.25 o
   3   3  14         24.81         25.34         3.58 o
   4   3  14         79.29         77.58         5.51 o
   5   3  14         21.49         25.70         5.32 o
   6   3  14         75.24         75.82        13.87 o
   7   3  14         34.46         69.72        14.64 o
  -5   4  14          3.09          7.79         7.89 o
  -4   4  14          2.21         -2.35         3.49 o
  -3   4  14         26.89         30.23         4.70 o
  -2   4  14         91.24         91.81         5.88 o
  -1   4  14         87.21         73.85         5.16 o
   0   4  14          0.68         -0.85         2.46 o
   1   4  14          6.59          9.28         3.21 o
   2   4  14          0.01         -2.99         1.99 o
   3   4  14         10.17          7.51         3.09 o
   4   4  14          1.07          2.19         3.11 o
   5   4  14          0.89          0.32         5.60 o
   6   4  14          1.23          3.24         6.12 o
  -4   5  14         85.63         82.27         7.78 o
  -3   5  14         35.45         27.29         4.88 o
  -2   5  14         13.13         16.73         3.81 o
  -1   5  14          1.07          0.51         3.12 o
   0   5  14          4.15          6.00         2.88 o
   1   5  14        137.83        117.16         8.72 o
   2   5  14         42.61         41.23         4.60 o
   3   5  14         38.83         43.59         4.64 o
   4   5  14          3.22          6.50         4.19 o
   5   5  14          9.93         35.05        12.33 o
   6   5  14        186.91        198.06        21.58 o
  -4   6  14          0.08          2.51         4.00 o
  -3   6  14          0.51          0.76         3.99 o
  -2   6  14         34.34         26.43         5.16 o
  -1   6  14         51.44         40.74         4.91 o
   0   6  14        148.14        127.70         7.57 o
   1   6  14        115.60         88.87         8.03 o
   2   6  14         22.68         22.47         5.36 o
   3   6  14          6.59         10.09         9.61 o
   4   6  14        184.09        189.07        21.19 o
   5   6  14          0.13         23.11        11.94 o
   6   6  14          0.00          8.47        11.17 o
  -3   7  14          0.40         -4.10         4.25 o
  -2   7  14         10.44         10.45         4.39 o
  -1   7  14         21.56         35.38         7.51 o
   0   7  14          7.10          5.70         4.95 o
   1   7  14         11.46         15.61         5.56 o
   2   7  14          4.69          3.35         4.99 o
   3   7  14         17.09         33.82         8.58 o
   4   7  14          3.56          8.61         7.46 o
   5   7  14          8.62          8.86        10.40 o
  -2   8  14         46.58         62.84         9.98 o
  -1   8  14          5.13          1.56         3.57 o
   0   8  14          5.04          7.76         5.24 o
   1   8  14          9.40         12.63         6.32 o
   2   8  14          0.79          4.91        14.06 o
   3   8  14         17.31          6.29         7.76 o
   4   8  14          2.26         14.64        11.56 o
   5   8  14          0.12         22.34        12.33 o
  -1   9  14          0.93          7.17         4.89 o
   0   9  14          7.57         12.80        12.15 o
   1   9  14          1.05         11.15         6.56 o
   2   9  14          0.00          9.56        10.01 o
   3   9  14          1.26          4.66         7.84 o
   4   9  14          0.05          3.47        10.40 o
  -1  -8  15          1.55          7.29         7.84 o
   0  -8  15          6.06          3.47        14.64 o
  -3  -7  15          0.07         11.94        11.94 o
  -2  -7  15          2.46         16.18        10.01 o
  -1  -7  15         13.60         11.60         8.60 o
   0  -7  15         10.78         -4.14         9.82 o
   1  -7  15         17.98         18.10        16.56 o
   2  -7  15         14.49          0.77        16.18 o
  -4  -6  15          0.03          0.39        10.01 o
  -3  -6  15          0.13          5.39        10.79 o
  -2  -6  15         10.05         11.72         8.32 o
  -1  -6  15         11.42          4.17         8.86 o
   0  -6  15         27.58         10.66        11.75 o
   1  -6  15          0.70        -14.50         9.67 o
   2  -6  15          6.51        -12.39        28.89 o
   3  -6  15         10.38          4.62        15.79 o
  -4  -5  15         20.48         33.51        14.25 o
  -3  -5  15         44.91         44.30        13.48 o
  -2  -5  15          0.67          3.25         7.40 o
  -1  -5  15          6.45          5.79        10.40 o
   0  -5  15          8.07          6.20         7.43 o
   1  -5  15         26.90         -0.45        13.33 o
   2  -5  15          0.13        -11.97         7.98 o
   3  -5  15          6.48        -11.22         8.33 o
   4  -5  15          4.32        -16.18        16.56 o
  -5  -4  15          6.94         17.16         7.40 o
  -4  -4  15          4.41          4.62         9.24 o
  -3  -4  15         18.95          9.24        10.02 o
  -2  -4  15          0.09         -9.33        10.59 o
  -1  -4  15        126.18         92.81        11.94 o
   0  -4  15         13.82         20.91         7.40 o
   1  -4  15         81.72         73.13         9.40 o
   2  -4  15          1.71        -13.56         9.04 o
   3  -4  15         11.65         -7.20         8.17 o
   4  -4  15         62.33         15.79        18.49 o
   5  -4  15         14.79         13.48        17.72 o
  -5  -3  15          3.50          5.78         9.44 o
  -4  -3  15          1.91          1.52         6.11 o
  -3  -3  15          9.14          7.50         6.52 o
  -2  -3  15          5.40          4.09         7.12 o
  -1  -3  15         28.32         41.86         9.48 o
   0  -3  15         19.89         27.01         7.98 o
   1  -3  15        200.07        187.14        13.68 o
   2  -3  15        278.98        258.77        19.76 o
   3  -3  15        242.47        205.07        18.69 o
   4  -3  15         15.60         13.87         9.82 o
   5  -3  15         24.62         -0.77        16.56 o
  -5  -2  15          6.40          9.64         6.52 o
  -4  -2  15          3.44          7.80         5.57 o
  -3  -2  15         33.26         37.65         7.03 o
  -2  -2  15        130.16        128.15         9.35 o
  -1  -2  15         43.80         50.51         7.30 o
   0  -2  15        545.62        567.48        20.32 o
   1  -2  15         52.48         63.56         8.66 o
   2  -2  15         97.87        108.35        13.51 o
   3  -2  15          0.35         -6.74         6.58 o
   4  -2  15         80.39         93.21        12.66 o
   5  -2  15         37.84         30.88         6.99 o
   6  -2  15          0.59        -13.65        17.72 o
  -5  -1  15         11.79         11.31         5.73 o
  -4  -1  15        161.44        159.73        15.48 o
  -3  -1  15         91.24        100.52         8.89 o
  -2  -1  15        177.68        154.77        11.11 o
  -1  -1  15         25.86         22.06         6.11 o
   0  -1  15        648.04        637.90        30.50 o
   1  -1  15          9.32          5.38         4.74 o
   2  -1  15        157.59        174.61        11.74 o
   3  -1  15         46.25         47.50        10.19 o
   4  -1  15          0.59         -1.24         4.40 o
   5  -1  15          2.49         -0.90         4.39 o
   6  -1  15          0.04         -2.59         5.37 o
  -5   0  15          3.12          5.41         5.31 o
  -4   0  15        150.85        141.64        11.48 o
  -3   0  15          2.32          7.36         5.01 o
  -2   0  15        956.14        945.26        20.39 o
  -1   0  15        209.64        193.99         9.98 o
   0   0  15          0.16         -7.09         4.73 o
   1   0  15        123.96        122.83         8.93 o
   2   0  15         96.08         93.14         6.52 o
   3   0  15          1.91          0.18         3.32 o
   4   0  15         40.15         45.32        10.77 o
   5   0  15          9.23          9.95         4.76 o
   6   0  15          1.28          5.14         4.88 o
  -5   1  15          7.59         -2.08         4.88 o
  -4   1  15          9.03          5.35         9.73 o
  -3   1  15          1.95         -1.52         4.57 o
  -2   1  15         80.46         69.76         7.06 o
  -1   1  15          2.07          2.02         3.29 o
   0   1  15        567.92        568.83        13.45 o
   1   1  15        168.34        156.39         7.93 o
   2   1  15        558.42        543.51        12.02 o
   3   1  15        129.42        122.99         7.33 o
   4   1  15          2.63          0.45         2.71 o
   5   1  15          4.88         10.33         4.61 o
   6   1  15          4.13         10.42         5.21 o
  -5   2  15          0.80          2.87         5.43 o
  -4   2  15          0.74         -4.34         6.60 o
  -3   2  15          0.00         -4.08         5.73 o
  -2   2  15          6.63          9.45         4.49 o
  -1   2  15          8.59          7.39         4.49 o
   0   2  15          0.01         -4.08         2.72 o
   1   2  15         29.44         26.75         4.28 o
   2   2  15        211.87        216.76         7.89 o
   3   2  15         11.92         11.74         3.40 o
   4   2  15        315.77        305.73         9.63 o
   5   2  15         32.40         41.14         7.26 o
   6   2  15         67.34         78.59        13.87 o
  -5   3  15          6.15          7.29         6.45 o
  -4   3  15          1.07         -2.03         6.73 o
  -3   3  15         30.81         32.29         9.73 o
  -2   3  15         20.24          8.24         7.70 o
  -1   3  15        111.64        102.73         8.68 o
   0   3  15        126.28        118.48        10.68 o
   1   3  15         15.40          9.57         6.08 o
   2   3  15         11.12          9.50         2.98 o
   3   3  15          2.49          0.09         2.85 o
   4   3  15          7.70          7.10         3.60 o
   5   3  15          0.21          3.77         6.74 o
   6   3  15         39.29         56.62         9.53 o
  -4   4  15          2.46         -2.26         6.16 o
  -3   4  15         15.90          6.29         4.86 o
  -2   4  15        149.89        138.12        11.47 o
  -1   4  15          5.66          5.62         8.45 o
   0   4  15         14.92          7.10         4.62 o
   1   4  15        121.75        119.75         6.83 o
   2   4  15         34.40         39.61         4.52 o
   3   4  15         45.66         52.83         6.62 o
   4   4  15         18.68         21.28         4.14 o
   5   4  15          0.94         11.17        11.17 o
   6   4  15          8.43         -1.16        11.56 o
  -4   5  15         22.65         24.01         6.57 o
  -3   5  15          6.26          0.55         5.77 o
  -2   5  15          0.67          3.18         5.46 o
  -1   5  15         64.70         58.22         7.38 o
   0   5  15         95.12         85.94         8.28 o
   1   5  15         53.32         54.72         6.71 o
   2   5  15         24.74         27.96         5.18 o
   3   5  15          1.48          1.93         2.88 o
   4   5  15         10.64         12.48         5.67 o
   5   5  15          0.01         10.01        11.94 o
   6   5  15         41.05         43.14        14.25 o
  -3   6  15         16.50         21.12         7.37 o
  -2   6  15         12.59          3.54         5.55 o
  -1   6  15          4.00          5.05         5.02 o
   0   6  15         17.72         32.02         6.49 o
   1   6  15          5.13          2.77         4.73 o
   2   6  15          8.20          7.65         5.45 o
   3   6  15         15.39         19.45        10.21 o
   4   6  15          2.23          6.07         6.85 o
   5   6  15          0.55         15.79        11.56 o
  -3   7  15          0.00         -6.16         7.08 o
  -2   7  15          0.18         -0.54         5.70 o
  -1   7  15         10.30         11.92         6.48 o
   0   7  15         13.06         15.53         6.44 o
   1   7  15          1.73          1.68         5.61 o
   2   7  15          0.12          7.65         7.27 o
   3   7  15          0.12         -0.23         6.66 o
   4   7  15         28.47         44.30        14.25 o
   5   7  15          8.17         30.82        13.87 o
  -2   8  15         22.20         21.32         9.25 o
  -1   8  15          0.11          4.43         8.30 o
   0   8  15         10.90          6.36         6.64 o
   1   8  15          4.60         12.13         6.58 o
   2   8  15          1.53          3.61         7.50 o
   3   8  15          3.36         17.55         8.30 o
   4   8  15          1.18         14.25        11.94 o
   0   9  15         18.64         24.64         9.49 o
   1   9  15          7.64         14.87         6.94 o
   2   9  15          0.12         14.05        15.99 o
   3   9  15          5.54         21.50         8.79 o
  -2  -7  16          3.80          6.55        10.79 o
  -1  -7  16          0.69          1.63         7.63 o
   0  -7  16          6.33          7.32        15.02 o
   1  -7  16          8.24        -10.40        14.25 o
  -3  -6  16          0.73         39.29        14.64 o
  -2  -6  16          6.82          7.70         9.63 o
  -1  -6  16          0.14         -9.39        10.79 o
   0  -6  16          1.29         -0.88         7.40 o
   1  -6  16          3.67        -17.72        14.25 o
   2  -6  16          1.83        -13.07        24.07 o
   3  -6  16          0.00         -8.47        15.02 o
  -4  -5  16         21.16         23.88        13.10 o
  -3  -5  16         53.04         77.05        16.95 o
  -2  -5  16          0.19         -3.98         7.55 o
  -1  -5  16         42.14         33.66         9.53 o
   0  -5  16         14.46         17.74         8.75 o
   1  -5  16         13.01        -15.51        10.34 o
   2  -5  16          2.74        -18.36        18.49 o
   3  -5  16          0.30        -12.04         8.03 o
   4  -5  16          5.96         -1.16        18.10 o
  -4  -4  16          0.46          0.00         9.63 o
  -3  -4  16          5.90         -5.78         8.86 o
  -2  -4  16          1.47         -5.01         7.05 o
  -1  -4  16         42.52         32.21         9.83 o
   0  -4  16         16.21         14.41         7.38 o
   1  -4  16         49.80         49.43        12.20 o
   2  -4  16          7.32         -3.02        10.40 o
   3  -4  16         72.68         54.77        12.30 o
   4  -4  16         58.01         48.92        20.80 o
  -4  -3  16          0.06          3.47         9.63 o
  -3  -3  16         30.80         30.82        11.94 o
  -2  -3  16         43.76         35.37        16.37 o
  -1  -3  16          4.04         -2.87        10.13 o
   0  -3  16          4.19         -3.23         7.12 o
   1  -3  16          1.43          3.91        11.24 o
   2  -3  16         59.15         51.78        12.66 o
   3  -3  16          4.55          1.80        13.67 o
   4  -3  16         86.79         45.85        20.42 o
   5  -3  16          5.30         -6.16        15.79 o
  -5  -2  16         23.91         38.42        12.52 o
  -4  -2  16         26.39         15.83         8.54 o
  -3  -2  16         31.35         49.50         9.94 o
  -2  -2  16         13.13         14.84         8.95 o
  -1  -2  16          2.32          6.00         5.31 o
   0  -2  16         19.19         11.49         8.79 o
   1  -2  16         19.67          9.21         8.71 o
   2  -2  16        282.87        259.07        19.59 o
   3  -2  16         10.65          5.55         8.07 o
   4  -2  16         85.45        102.49        13.59 o
   5  -2  16          5.04        -23.11        15.41 o
  -5  -1  16          0.01          5.84        16.95 o
  -4  -1  16        139.57        138.65        11.53 o
  -3  -1  16          4.16          2.37         5.11 o
  -2  -1  16         12.67         15.51         5.95 o
  -1  -1  16         23.57         30.91         6.97 o
   0  -1  16        102.48        101.71         8.95 o
   1  -1  16          0.92         -3.03         5.39 o
   2  -1  16        242.61        238.06        31.99 o
   3  -1  16          6.16          0.83        12.90 o
   4  -1  16          8.62          7.27         8.28 o
   5  -1  16          0.85          1.94         6.99 o
  -5   0  16          3.03          8.06         9.16 o
  -4   0  16          0.12          3.07         5.08 o
  -3   0  16         18.82         28.41         6.66 o
  -2   0  16         17.00         17.40         6.24 o
  -1   0  16          0.34         -6.97         4.64 o
   0   0  16        336.49        307.15        16.56 o
   1   0  16         26.02         35.15         6.22 o
   2   0  16         16.57         17.44         5.29 o
   3   0  16          9.82          6.68         5.69 o
   4   0  16         38.22         34.78         8.97 o
   5   0  16          0.58         11.59         7.68 o
   6   0  16          9.58          3.86         6.67 o
  -5   1  16         11.78         -0.40         4.89 o
  -4   1  16          0.58         -1.80         4.52 o
  -3   1  16          0.20          1.72         4.73 o
  -2   1  16         16.59          5.51         5.81 o
  -1   1  16          7.00         -2.05         6.28 o
   0   1  16          9.18          5.50         4.19 o
   1   1  16          3.86          5.02         3.57 o
   2   1  16        255.04        240.25         8.40 o
   3   1  16          0.00          0.64         2.99 o
   4   1  16        153.04        154.17        15.66 o
   5   1  16          6.10         13.65         7.52 o
   6   1  16          1.71         -1.87         9.24 o
  -4   2  16          0.22          0.06         5.10 o
  -3   2  16          0.59         -5.92         3.94 o
  -2   2  16          0.01         -8.82         5.88 o
  -1   2  16          1.19         -4.15         4.84 o
   0   2  16         15.68          6.43         5.19 o
   1   2  16         55.57         63.40         5.59 o
   2   2  16        106.82         94.20         5.92 o
   3   2  16         10.27          5.06         3.49 o
   4   2  16          9.07         11.47         5.26 o
   5   2  16          2.83          5.39        13.87 o
   6   2  16         65.77         65.88        17.72 o
  -4   3  16          5.73          6.57         5.32 o
  -3   3  16          3.29          1.82         7.56 o
  -2   3  16          5.62         -0.61         5.42 o
  -1   3  16          0.03          4.09         5.51 o
   0   3  16        103.84        106.71        13.84 o
   1   3  16         55.85         60.19         5.56 o
   2   3  16          5.20          3.68         2.82 o
   3   3  16          0.39         -0.25         3.14 o
   4   3  16         31.39         36.32         6.49 o
   5   3  16          8.16         22.34        14.64 o
   6   3  16          4.29          5.01        13.10 o
  -4   4  16          4.97          1.66        10.79 o
  -3   4  16          6.71         -2.59         5.90 o
  -2   4  16         26.78         34.12         8.50 o
  -1   4  16          8.47          8.88         5.35 o
   0   4  16         22.03         29.90         6.28 o
   1   4  16         18.05         14.74         5.26 o
   2   4  16         14.63         17.31         3.39 o
   3   4  16         31.31         33.83         5.03 o
   4   4  16         11.05          7.84         5.05 o
   5   4  16         10.09         25.81        13.87 o
   6   4  16          0.05          8.47        12.33 o
  -3   5  16          1.76          6.16         8.16 o
  -2   5  16          9.59          6.30         6.08 o
  -1   5  16          5.30         10.66         5.39 o
   0   5  16          9.98         12.31         5.30 o
   1   5  16          0.03          0.81         4.56 o
   2   5  16          3.54          5.08         4.06 o
   3   5  16         30.08         35.68         6.46 o
   4   5  16          2.32         28.50        14.25 o
   5   5  16          4.62         16.56        12.71 o
  -3   6  16          2.42          0.88         7.40 o
  -2   6  16          0.75         15.09         7.96 o
  -1   6  16          3.63          4.90         6.44 o
   0   6  16          2.47         15.00         6.53 o
   1   6  16          1.69         14.11        12.41 o
   2   6  16          7.69          3.19         7.84 o
   3   6  16         27.26         22.19         8.68 o
   4   6  16         13.45         19.65        12.71 o
   5   6  16          0.70         13.10        13.10 o
  -2   7  16          0.62         -3.45        10.01 o
  -1   7  16         15.40         22.92         8.85 o
   0   7  16         24.77         16.71         7.28 o
   1   7  16          2.55         -1.27         5.47 o
   2   7  16         46.23         37.81        10.98 o
   3   7  16          4.50         12.44         8.39 o
   4   7  16          9.80         -3.85        10.79 o
  -1   8  16          0.00          5.68         7.77 o
   0   8  16         34.15         44.79         8.95 o
   1   8  16         17.67         32.28         8.15 o
   2   8  16          2.91          6.27         8.55 o
   3   8  16          4.57          9.94         8.60 o
  -2  -6  17         11.63         13.48        11.17 o
  -1  -6  17          9.95         17.72         9.04 o
   0  -6  17          8.05         -7.70        16.18 o
   1  -6  17          0.96        -21.96        14.64 o
   2  -6  17          0.52        -13.10        16.18 o
  -3  -5  17          3.40         16.18        12.71 o
  -2  -5  17          0.12         -4.62         9.63 o
  -1  -5  17          9.88          2.55        15.22 o
   0  -5  17          5.42          1.27         7.33 o
   1  -5  17          9.29         -3.85        17.33 o
   2  -5  17          0.26         -5.01        16.95 o
   3  -5  17          0.03          9.24        18.10 o
  -3  -4  17          1.65         -5.39         8.86 o
  -2  -4  17          0.00          4.62        10.01 o
  -1  -4  17          7.04         -3.18         7.33 o
   0  -4  17          6.48          8.69         8.57 o
   1  -4  17          0.44        -17.72        16.18 o
   2  -4  17          0.34        -12.90        15.60 o
   3  -4  17          0.60        -18.04        14.44 o
   4  -4  17          6.72        -24.27        16.18 o
  -4  -3  17          6.51         20.03        11.56 o
  -3  -3  17         10.54          8.47        11.94 o
  -2  -3  17          2.93          4.24         9.63 o
  -1  -3  17         23.51         16.07         8.72 o
   0  -3  17          8.61          6.07         8.07 o
   1  -3  17          3.60         -1.47        10.00 o
   2  -3  17         11.34        -11.26         9.45 o
   3  -3  17         17.58          3.11        12.33 o
   4  -3  17        182.62        189.23        27.74 o
  -4  -2  17         20.01         31.59        12.33 o
  -3  -2  17          0.60         -4.00         7.32 o
  -2  -2  17         16.49          7.70         6.51 o
  -1  -2  17          1.77          1.34         7.54 o
   0  -2  17         10.39          5.20         9.22 o
   1  -2  17          1.85         -1.90         7.35 o
   2  -2  17        318.31        276.17        21.11 o
   3  -2  17          9.04          8.91         9.27 o
   4  -2  17         20.55          7.29        15.02 o
   5  -2  17          0.72        -22.34        17.72 o
  -4  -1  17          2.23         12.99         8.03 o
  -3  -1  17          0.71         -0.68         6.94 o
  -2  -1  17         51.86         46.27         8.74 o
  -1  -1  17         26.18         28.34         7.61 o
   0  -1  17         74.83         55.69         7.61 o
   1  -1  17          5.08          9.52         5.58 o
   2  -1  17          1.03         -4.30         7.85 o
   3  -1  17          0.38         -9.10         6.92 o
   4  -1  17         62.70         73.90        23.69 o
   5  -1  17          6.12         -5.01        17.33 o
  -4   0  17          2.83         10.52         7.88 o
  -3   0  17          9.15         22.79         8.58 o
  -2   0  17          0.09         11.10        13.48 o
  -1   0  17          0.00         -2.61         7.65 o
   0   0  17         42.70         37.32         8.47 o
   1   0  17         10.91          2.67         5.45 o
   2   0  17          0.01          0.17         5.62 o
   3   0  17          8.02          3.19        10.40 o
   4   0  17          4.31         -1.93        15.79 o
   5   0  17          2.33          2.31        16.18 o
  -4   1  17          2.75         21.40        37.56 o
  -3   1  17          0.66         -3.63        13.48 o
  -2   1  17          0.39          5.17         6.57 o
  -1   1  17          0.69         -5.62         5.08 o
   0   1  17         17.03          0.17         5.15 o
   1   1  17          1.20          3.72         3.57 o
   2   1  17          0.05         -4.33         3.62 o
   3   1  17         21.57         27.22         5.52 o
   4   1  17         13.02         20.03        16.95 o
   5   1  17          8.56          3.08        15.41 o
  -4   2  17          0.20         -1.54        10.01 o
  -3   2  17         21.65         36.03         9.87 o
  -2   2  17         18.69         10.55         7.18 o
  -1   2  17         61.94         63.50         8.36 o
   0   2  17         10.47          1.32         5.01 o
   1   2  17         75.50         88.97         9.18 o
   2   2  17         14.65         10.03         3.64 o
   3   2  17         21.21         26.45         7.51 o
   4   2  17          4.17         -2.70        14.64 o
   5   2  17          0.12        -13.87        13.87 o
  -4   3  17          2.65         -1.09         7.49 o
  -3   3  17          1.95          3.08         7.35 o
  -2   3  17          5.90          9.62         7.34 o
  -1   3  17          0.69         -6.23         5.50 o
   0   3  17         26.54         27.77         6.62 o
   1   3  17          0.07          1.69         4.60 o
   2   3  17          5.17          1.22         5.28 o
   3   3  17         20.91         29.94         5.42 o
   4   3  17         25.00         26.96        15.79 o
   5   3  17         13.56         -4.62        13.87 o
  -3   4  17          0.71          1.40         7.21 o
  -2   4  17          5.40          0.14         6.47 o
  -1   4  17          3.34         -2.61         5.92 o
   0   4  17         94.08         85.26        10.03 o
   1   4  17          1.15          7.70         6.12 o
   2   4  17         19.29         22.22         5.15 o
   3   4  17         21.81         19.68         4.55 o
   4   4  17          1.20          1.93        13.48 o
   5   4  17          1.80         -2.31        13.10 o
  -3   5  17          4.59         -4.55         7.76 o
  -2   5  17         36.60         34.70         9.79 o
  -1   5  17          0.12         -8.32         5.55 o
   0   5  17          0.02          2.38         6.07 o
   1   5  17         11.83          8.45         7.18 o
   2   5  17         23.76         17.90         9.19 o
   3   5  17         15.40         16.82        10.59 o
   4   5  17          8.88         26.19        14.25 o
   5   5  17          0.08        -16.56        11.94 o
  -2   6  17          2.62          5.20         8.44 o
  -1   6  17          0.83          6.55         9.63 o
   0   6  17         11.23          7.14         6.40 o
   1   6  17          0.37          8.84         6.44 o
   2   6  17         23.83         31.23        15.60 o
   3   6  17          0.22         13.27         8.50 o
   4   6  17          4.62         16.95        12.71 o
  -1   7  17          0.80          8.04         7.88 o
   0   7  17          0.12          3.79         6.04 o
   1   7  17          5.96         11.16         7.06 o
   2   7  17         23.28         40.71        11.03 o
   3   7  17          3.83          9.88         9.05 o
   1   8  17         10.15          7.22         8.82 o
   2   8  17          1.65         10.87         9.25 o
  -2  -5  18         31.38         47.00        15.79 o
  -1  -5  18          2.89          2.81        14.83 o
   0  -5  18          1.03        -22.53        15.02 o
   1  -5  18          0.29        -13.87        15.79 o
   2  -5  18          0.00         -0.39        17.72 o
  -3  -4  18          0.15          6.16        10.40 o
  -2  -4  18         10.71         10.40        11.17 o
  -1  -4  18         18.57         32.18        12.90 o
   0  -4  18         20.61         28.17         9.06 o
   1  -4  18         11.61         -1.93        17.33 o
   2  -4  18         24.04         19.65        20.80 o
   3  -4  18          4.73        -13.10        18.10 o
  -3  -3  18          5.05         -3.08        10.02 o
  -2  -3  18         27.81         26.96        11.94 o
  -1  -3  18         18.86         15.65        12.13 o
   0  -3  18         47.97         52.88        11.25 o
   1  -3  18          0.57        -13.48        17.33 o
   2  -3  18         15.66          5.39        19.26 o
   3  -3  18          1.97         -7.32        19.64 o
  -3  -2  18          2.20         -5.01         9.24 o
  -2  -2  18          8.74          5.78        10.79 o
  -1  -2  18          0.99         -7.72        12.13 o
   0  -2  18         31.66         32.29        10.15 o
   1  -2  18          0.14         -3.85        17.33 o
   2  -2  18          5.33          0.39        16.95 o
   3  -2  18          4.65         14.25        18.49 o
   4  -2  18         12.83        -12.71        18.10 o
  -3  -1  18          0.29          3.14         7.18 o
  -2  -1  18         14.28         13.64         7.95 o
  -1  -1  18         13.07         16.44         7.07 o
   0  -1  18          7.60          4.38         6.42 o
   1  -1  18          0.01         -4.00         5.39 o
   2  -1  18         50.87         33.90        20.03 o
   3  -1  18          0.04          2.31        18.49 o
   4  -1  18         28.74         36.60        20.03 o
  -3   0  18          3.08         -9.52        14.06 o
  -2   0  18          0.84         -9.44         6.29 o
  -1   0  18          2.26         -5.98         7.76 o
   0   0  18          1.94         -8.39         5.62 o
   1   0  18          8.53          9.87         5.90 o
   2   0  18         23.74          7.10        16.76 o
   3   0  18          1.06         -6.55        17.72 o
   4   0  18          0.50         -3.85        16.95 o
   5   0  18          5.37          3.85        17.72 o
  -3   1  18         49.50         52.62        15.79 o
  -2   1  18          4.30         -0.92         7.18 o
  -1   1  18         25.99         29.05         9.59 o
   0   1  18         10.15          5.57         6.68 o
   1   1  18          2.19          2.08         5.49 o
   2   1  18          0.02          6.06         5.93 o
   3   1  18         25.87         25.10        10.06 o
   4   1  18         13.90         17.72        18.10 o
   5   1  18         17.80         42.76        18.10 o
  -3   2  18          0.95         -1.47        16.18 o
  -2   2  18          0.48         -1.46         8.67 o
  -1   2  18         11.14          5.87         8.24 o
   0   2  18         25.96         24.77         7.44 o
   1   2  18         23.59         40.13         7.84 o
   2   2  18          6.06         10.97         8.07 o
   3   2  18          8.82         -0.19         7.76 o
   4   2  18         24.50         17.33        16.56 o
   5   2  18          0.18        -13.87        14.64 o
  -3   3  18         16.56         32.36        14.64 o
  -2   3  18          3.37          3.61         7.73 o
  -1   3  18          2.00          4.40         6.40 o
   0   3  18          3.12          4.07         6.17 o
   1   3  18         17.69         16.53         7.03 o
   2   3  18        139.78        133.59        10.70 o
   3   3  18         27.67         29.35         9.90 o
   4   3  18          6.94          5.78        15.41 o
   5   3  18          2.47         37.36        17.33 o
  -2   4  18          0.24         -2.72         6.63 o
  -1   4  18          1.56          5.44         6.87 o
   0   4  18         33.09         34.06         8.32 o
   1   4  18          3.98         -2.82         5.80 o
   2   4  18          2.80          5.58         5.13 o
   3   4  18          6.62         11.33         8.47 o
   4   4  18         23.74         37.75        16.95 o
  -2   5  18          3.58          5.52         8.12 o
  -1   5  18         12.71          2.67         7.21 o
   0   5  18          2.00         -3.80         6.37 o
   1   5  18          3.26          5.47         6.75 o
   2   5  18          8.10          1.83         8.48 o
   3   5  18          1.44         10.69        22.73 o
   4   5  18          0.05         13.87        15.02 o
  -1   6  18          4.44          1.31         7.34 o
   0   6  18          0.06          8.31         6.64 o
   1   6  18          8.61         24.24         7.35 o
   2   6  18          0.57         12.05         9.24 o
   3   6  18          9.02          7.18        18.68 o
   1   7  18          5.14         17.16        20.42 o
   2   7  18         25.46         34.26        10.53 o
  -1  -4  19          0.06         -7.07        15.79 o
   0  -4  19          6.01        -24.27        16.18 o
   1  -4  19          3.65        -26.19        17.72 o
   2  -4  19          4.38         10.79        20.03 o
  -2  -3  19          0.18         -5.01         9.24 o
  -1  -3  19         11.02         -4.46        27.16 o
   0  -3  19          0.91         -7.01         8.57 o
   1  -3  19         10.74        -21.57        17.72 o
   2  -3  19          1.21        -26.00        17.33 o
   3  -3  19          6.98        -13.87        20.42 o
  -2  -2  19          4.24         -5.01         9.63 o
  -1  -2  19          3.63         -7.50        18.87 o
   0  -2  19         20.88         11.94        24.27 o
   1  -2  19          2.57        -19.26        17.33 o
   2  -2  19         10.60          5.39        19.26 o
   3  -2  19          0.75        -25.42        16.95 o
  -3  -1  19         12.76         18.96         9.37 o
  -2  -1  19         11.43          4.56         8.86 o
  -1  -1  19          4.03         -0.48         7.47 o
   0  -1  19          2.91          0.66         8.24 o
   1  -1  19          2.61         -6.16        18.10 o
   2  -1  19          7.68         -3.47        19.26 o
   3  -1  19          0.30         -9.24        18.10 o
   4  -1  19         19.46          5.01        21.19 o
  -3   0  19          2.87          5.84         8.33 o
  -2   0  19         53.27         72.28        11.95 o
  -1   0  19         16.52         15.24         7.50 o
   0   0  19          0.22          0.35         6.34 o
   1   0  19          7.87          0.87         8.50 o
   2   0  19          2.56          2.07        21.38 o
   3   0  19          9.63          9.63        18.49 o
   4   0  19          0.11        -18.49        18.10 o
  -3   1  19          0.11          6.00         8.00 o
  -2   1  19         47.68         48.58        10.89 o
  -1   1  19          0.63          4.07         6.77 o
   0   1  19         35.25         55.50         9.33 o
   1   1  19          6.28          3.29         6.48 o
   2   1  19          3.81         -3.54         7.85 o
   3   1  19          4.48         -9.89         7.96 o
   4   1  19          0.15         -5.01        16.95 o
  -2   2  19          1.82          0.85         9.24 o
  -1   2  19         52.08         57.80        10.10 o
   0   2  19         30.51         28.30         8.30 o
   1   2  19         16.68         23.04         7.20 o
   2   2  19         32.82         34.00        10.15 o
   3   2  19          6.02          5.78        13.67 o
   4   2  19         84.68        113.26        23.89 o
  -2   3  19          3.48          1.35         7.63 o
  -1   3  19         11.00         20.13         8.85 o
   0   3  19          4.79         -0.55         6.34 o
   1   3  19         26.89         32.47         7.88 o
   2   3  19         23.19         33.57        10.69 o
   3   3  19          2.79         12.78         8.62 o
   4   3  19          1.23         -8.86        15.41 o
  -2   4  19         13.14         18.40        11.75 o
  -1   4  19          9.88         15.75         8.39 o
   0   4  19         23.03         40.97         9.17 o
   1   4  19          0.62          5.83         6.68 o
   2   4  19         24.07         25.58        10.89 o
   3   4  19          8.28         12.20         9.24 o
   4   4  19          7.92         10.02        15.79 o
  -1   5  19         13.58          8.54        10.02 o
   0   5  19          0.82          9.54         7.28 o
   1   5  19         32.83         38.93        36.60 o
   2   5  19         11.65         19.53         9.61 o
   3   5  19         11.81         30.58        10.53 o
   1   6  19          1.13          2.92         8.76 o
   2   6  19          1.28          7.38         9.04 o
   0  -3  20         10.40        -27.16        18.10 o
   1  -3  20          0.27        -18.87        19.26 o
  -1  -2  20          8.51          8.87        12.90 o
   0  -2  20          6.07          2.11         8.76 o
   1  -2  20          0.43        -13.48        18.49 o
   2  -2  20          3.60        -21.19        18.49 o
  -2  -1  20         24.90         45.91        10.85 o
  -1  -1  20          8.18          7.74         8.82 o
   0  -1  20         34.06         32.39         8.92 o
   1  -1  20         30.12         35.44        21.19 o
   2  -1  20          0.34         -3.08        19.26 o
  -2   0  20          0.00          2.87         8.03 o
  -1   0  20         24.30         26.40         8.89 o
   0   0  20         57.92         71.57        17.63 o
   1   0  20          3.56        -11.49         8.23 o
   2   0  20         20.12         15.02        10.90 o
   3   0  20          0.21        -27.16        18.10 o
  -2   1  20          2.91          5.78         8.55 o
  -1   1  20          7.76          5.68         7.84 o
   0   1  20          7.60         13.97         7.61 o
   1   1  20          0.23          1.71         9.06 o
   2   1  20         63.90         72.34        13.68 o
   3   1  20          0.02          1.16        18.10 o
  -1   2  20          1.78         -7.32         6.81 o
   0   2  20          3.05         -6.98         7.18 o
   1   2  20          0.79          5.37         8.97 o
   2   2  20          5.81        -11.47         7.64 o
   3   2  20          0.01         11.56        18.10 o
  -1   3  20          3.38         -1.74         7.46 o
   0   3  20          3.85          4.64         6.96 o
   1   3  20          8.92         18.23         9.32 o
   2   3  20         15.18         27.57        16.18 o
   3   3  20          5.38         13.78         9.74 o
   0   4  20          0.33         -2.97         7.06 o
   1   4  20         13.85         23.88        14.45 o
   2   4  20          6.60          6.39        10.12 o
   0   0  21         26.32         20.04        10.17 o
   1   0  21         11.71         10.97        10.45 o
   0   1  21         19.98         22.93         8.56 o
   1   1  21         23.73         28.51        13.48 o
   1   2  21          4.16          5.05        13.67 o
                                                
